# Supplementary material for: BioWarehouse: a bioinformatics database warehouse toolkit
Source: BMC Bioinformatics. 2006 Mar 23;7:170. doi: 10.1186/1471-2105-7-170 (PMC1444936; doi:10.1186/1471-2105-7-170)
Supplement: Additional file 2 — BioWarehouse Schema Definition; An SQL definition of the BioWarehouse schema. [file 1471-2105-7-170-S2.txt]

Additional File 2

This file provides the BioWarehouse schema as an SQL definition
that can be converted to either Oracle or MySQL format using
a tool provided within the BioWarehouse distribution.


@- This file is preprocessed by translate-schema.lisp.
@- NOTE: @- comments do not appear in preprocessor output file.


@- Changes from oracle schema in constructing generic template:

@- Change '--SD' to '-- SD' since MySQL didnt like the former syntax.
@- Prefixed foreign key constraints with FKEY macro, so it can expand to '--'
@-  for MySQL until foreign keys are worked out in the schema.
@- Added TABLETYPE macro to end of each table (MySQL - "TYPE=INNODB")
@-  Different table types enable transactions, foreign key support, etc.


@- The schema template file uses macro symbols (those beginning with @)
@- to specify DBMS-dependent syntax.
@-
@- Abstract data types:
@-   @wid: a Warehouse Identifier (a number that is unique throughout the Warehouse)
@-   @int16, @int32, @int64: signed integral types using 16, 32, and 64 bits resp.
@-   @real32, @real64: signed floating point types using 32, and 64 bits resp.
@-   @number: any number for which exact precision is preserved.
@-   @varchar(nnn): a varying-length string of length <= nnn.
@-   @string10, @string16, @string32:  a varying-length string
@-       of length <= 2047, 65535,  4294967295  resp.
@-   @byte32: binary data of length <= 4294967295 bytes.
@-   @datetime: a date and/or a time.
@-
@- Other macro symbols:
@-   @widsequence: Defines a SEQUENCE used to generate WIDs.
@-   @initialwid:  Defines starting value of the above SEQUENCE.
@-   @index-tablespace: Defines a TABLESPACE in which an INDEX resides.
@-   @using-index: Defines a TABLESPACE in which an INDEX referenced in a CONSTRAINT resides.
@-   @tabletype: Specifies a TABLE type (MySQL supports several).
@-   @autoinc: Specifies the AUTO-INCREMENT property for a numerical row.
@-   @index10: Marks INDEXes that use long strings.

@- The schema template file is subject to certain conventions, for the use of
@- our HTML documentation generator:
@-   o Comment lines directly above a create table are assumed to be
@-     a description of that table;
@-   o Comments on the same line (or on a following line with no SQL
@-     code before the start comment `--') are assumed to describe
@-     the column of the table;
@-   o Constraints must be within, and at the end, of a create table
@-     statement, not following it;
@-   o Create index statements must follow the table they refer to;
@-   o For de-normalized tables, to allow the documentation tool to
@-     pick up the reference, insert a standard syntax constraint
@-     line with the special comment start `-- SD ' (SD = SchemaDoc).
@-     These will be ignored by the database, but interpreted by the
@-     Schemadoc tool.


@- -----------------------------------------------------------------------------
@- Tables that are used to define the Warehouse contents and its current state.
@- -----------------------------------------------------------------------------

-- Describes this version of the BioSPICE Warehouse.
-- This table contains exactly one row.
--
CREATE TABLE Warehouse
(
    Version                 @number        NOT NULL,  -- Numbered version of the warehouse schema that is loaded
    LoadDate                @datetime      NOT NULL,  -- Date that this schema was loaded
    MaxSpecialWID           @wid           NOT NULL,  -- Maximum value allowed for SpecialWIDTable.PreviousWID / specialWID sequence
    Description             @string10                 -- Free-form text as desired by the warehouse maintainers
) @tabletype;

INSERT INTO Warehouse (Version, LoadDate, MaxSpecialWID) VALUES (3.0, @now, 999);


-- Warehouse ID (WID) allocation --

-- Generate a unlimited sequence of unique numbers to do the bookkeeping for
-- Warehouse ID (WID) numbers, which serve as keys for all Warehouse entities.
-- WIDs 0 and 1 are reserved and not allocated.
--
@widsequence


-- To allow for compatibility with RDBMS systems that do not support
-- sequences, this table may be used to store the last used WID.
-- MySQL dataset loaders use the following protocol for WID assignment:
--   DELETE FROM WIDTable;
--   INSERT INTO WIDTable VALUES ();
--   SELECT last_insert_id();
-- It may also be used in RDBMS systems that do not support auto-increment
-- of a counter; however additional protocol like table locking may be
-- needed to assure the integrity of WIDs during concurrent assignment.
-- This table contains exactly one row at any given time.
--
CREATE TABLE WIDTable
(
    PreviousWID             @wid  @autoinc  NOT NULL, -- Last-used Warehouse identifier.
    --
    CONSTRAINT PK_WIDTable PRIMARY KEY (PreviousWID)  @using-index
) @tabletype;

INSERT INTO WIDTable (PreviousWID) values (@maxspecialwid);


-- Generate a finite sequence of WIDs for use as special Warehouse entities,
-- including DataSet WIDs. These are small integers.
--
@specialwidsequence


-- Special WIDs are low-valued WIDs, assigned to globally and frequently used
-- WIDs within a dataset, such as its DataSetWID. They are both more
-- mnemonic, and potentially more efficient to store. Warehouse.MaxSpecialWID
-- delimits special and regular WIDs.
-- Analogous to WIDTable, this table is used to allocate special WIDs.
-- MySQL dataset loaders use the following protocol for WID assignment:
--   DELETE FROM SpecialWIDTable;
--   INSERT INTO SpecialWIDTable VALUES ();
--   SELECT last_insert_id();
-- This table contains exactly one row at any given time.
--
CREATE TABLE SpecialWIDTable
(
    PreviousWID             @wid  @autoinc  NOT NULL, -- Last-used special WID
    CONSTRAINT PK_SpecialWIDTable PRIMARY KEY (PreviousWID)  @using-index
) @tabletype;

INSERT INTO SpecialWIDTable (PreviousWID) values (1);


-- This table defines enumerated types used within the warehouse.  Essentially,
-- enumerated types correspond to small controlled vocabularies used within
-- one or more warehouse tables.  For example, the warehouse table Feature has
-- a column called Type that defines the type of a feature within an amino-acid
-- sequence.  Examples types might be PHOS-RESIDUE and GLY-RESIDUE, corresponding
-- to residues in a protein that are phosphorylated and glycosylated, respectively.
-- Those two enumerated types would be entered into two rows of this Enumeration
-- table.  Note that in some cases the values actually stored in the warehouse
-- table are numbers, which are stored in the Value field of the Enumeration table
-- as the string form of that number.
--
CREATE TABLE Enumeration (
    TableName               @varchar(50)   NOT NULL,  -- Table this enumeration is used in
    ColumnName              @varchar(50)   NOT NULL,  -- Column this enumeration is used in
    Value                   @varchar(50)   NOT NULL,  -- The enumeration value
    Meaning                 @string10                 -- A comment describing its meaning
) @tabletype;


-- Table whose rows define each dataset currently loaded into the warehouse.
--
CREATE TABLE DataSet
(
    WID                     @wid           NOT NULL,  -- Warehouse identifier for this entry.
    Name                    @varchar(255)  NOT NULL,  -- Name of the database.
    Version                 @varchar(50),             -- Version of the database described by this warehouse dataset
    ReleaseDate             @varchar(50),             -- Date that the original database was first released.
    LoadDate                @datetime      NOT NULL,  -- Date that the load of this data set into the warehouse began.
    ChangeDate              @datetime,                -- Date of the last change to this dataset, or the date the load
                                                      --  completed if no changes have occurred. NULL means that the
                                                      --  is currently loading, or a fatal error occurred on the load.
                                                      -- NOTE: This feature is not supported by most loaders until version 4.0.
    HomeURL                 @varchar(255),            -- Web address of the home page of the original database.
    QueryURL                @varchar(255),            -- A URL at which we can retrieve objects in this database via the WWW
                                                      --  by substituting the unique ID of the object we wish to retrieve for the
                                                      --  string "%s" in the query URL.  An example URL is:
                                                      --   http://database.university.edu/get-object/5050%s
    --
    CONSTRAINT PK_DataSet1 PRIMARY KEY (WID) @using-index
) @tabletype;


-- Defines metadata describing a warehouse object.
-- Every warehouse object (that is, anything with a WID column) must have an associated Entry row.
--
CREATE TABLE Entry
(
    OtherWID                @wid           NOT NULL,  -- Warehouse ID of the entity
    InsertDate              @datetime      NOT NULL,  -- Date entity was stored in the warehouse
    CreationDate            @datetime,                -- Date entity was created in its source dataset
    ModifiedDate            @datetime,                -- Date that the entry was last modified, either
                                                      --  in the warehouse or in the source dataset
    LoadError               CHAR(1)        NOT NULL,  -- 'T' if an error (eg. parse error on some field of the entry)
                                                      --  occured during loading of this entry into the warehouse, else 'F'.
    LineNumber              @int32,                   -- Either line number or entry number from dataset source file
    ErrorMessage            @string10,
    DatasetWID              @wid           NOT NULL @fkeycomma  -- The dataset the entity is from
    --
    @FKEY CONSTRAINT FK_Entry FOREIGN KEY (DataSetWID) REFERENCES DataSet(WID) ON DELETE CASCADE
-- SD CONSTRAINT FK_ENTRY1 FOREIGN KEY (OtherWID) REFERENCES Chemical(WID)
-- SD CONSTRAINT FK_ENTRY2 FOREIGN KEY (OtherWID) REFERENCES Element(WID)
-- SD CONSTRAINT FK_ENTRY3 FOREIGN KEY (OtherWID) REFERENCES Reaction(WID)
-- SD CONSTRAINT FK_ENTRY4 FOREIGN KEY (OtherWID) REFERENCES Protein(WID)
-- SD CONSTRAINT FK_ENTRY5 FOREIGN KEY (OtherWID) REFERENCES Feature(WID)
-- SD CONSTRAINT FK_ENTRY6 FOREIGN KEY (OtherWID) REFERENCES Function(WID)
-- SD CONSTRAINT FK_ENTRY7 FOREIGN KEY (OtherWID) REFERENCES EnzymaticReaction(WID)
-- SD CONSTRAINT FK_ENTRY8 FOREIGN KEY (OtherWID) REFERENCES Gene(WID)
-- SD CONSTRAINT FK_ENTRY9 FOREIGN KEY (OtherWID) REFERENCES BioSource(WID)
-- SD CONSTRAINT FK_ENTRY10 FOREIGN KEY (OtherWID) REFERENCES Pathway(WID)
-- SD CONSTRAINT FK_ENTRY11 FOREIGN KEY (OtherWID) REFERENCES NucleicAcid(WID)
-- SD CONSTRAINT FK_ENTRY12 FOREIGN KEY (OtherWID) REFERENCES Term(WID)
-- SD CONSTRAINT FK_ENTRY13 FOREIGN KEY (OtherWID) REFERENCES Support(WID)
-- SD CONSTRAINT FK_ENTRY14 FOREIGN KEY (OtherWID) REFERENCES Citation(WID)
-- SD CONSTRAINT FK_ENTRY15 FOREIGN KEY (OtherWID) REFERENCES Division(WID)
-- SD CONSTRAINT FK_ENTRY16 FOREIGN KEY (OtherWID) REFERENCES GeneticCode(WID)
-- SD CONSTRAINT FK_ENTRY17 FOREIGN KEY (OtherWID) REFERENCES Taxon(WID)
) @tabletype;


@- -----------------------------------------------------------------------------
@- Tables that contain universally- or widely-accepted scientific data.
@- These tables are independent of any dataset.
@- -----------------------------------------------------------------------------

-- The periodic table of elements
--
CREATE TABLE Element
(
   WID                      @wid           NOT NULL,  -- WID of this element
   Name                     @varchar(15)   NOT NULL,  -- Long name (e.g. 'Oxygen')
   ElementSymbol            @varchar(2)    NOT NULL,  -- Symbol (e.g. 'O')
   AtomicWeight             @real32        NOT NULL,  -- Weighted average weight (e.g. 16.x)
   AtomicNumber             @int16         NOT NULL,  -- Number of protons
   --
   CONSTRAINT PK_Element PRIMARY KEY (WID) @using-index
) @tabletype;


-- Defines one or more valences for each element.
--
CREATE TABLE Valence
(
   OtherWID                 @wid           NOT NULL,  -- WID of the element
   Valence                  @int16         NOT NULL @fkeycomma  -- Number of valence electrons
   --
   @FKEY CONSTRAINT FK_Valence FOREIGN KEY (OtherWID) REFERENCES Element(WID) ON DELETE CASCADE
) @tabletype;


@- -----------------------------------------------------------------------------
@- Object tables. These represent the principal objects in the Warehouse.
@- All object tables have a WID column that is globally unique identifier,
@- and a DataSetWID column that refers to the DataSet row of the dataset that
@- loaded the object.
@- -----------------------------------------------------------------------------

-- Defines small molecular weight chemical compounds.
--
CREATE TABLE Chemical
(
    WID                     @wid           NOT NULL,  -- Warehouse idetification number for this chemical
    Name                    @varchar(255)  NOT NULL,  -- Common name of the chemical
    BeilsteinName           @varchar(50),             -- The Beilstein name of this chemical
    SystematicName          @varchar(255),            -- The systematic name for this chemical
    CAS                     @varchar(50),             -- The Chemical Abstract Service number
    Charge                  @int16,                   -- Charge of the chemical
    EmpiricalFormula        @varchar(50),             -- The empirical formula of this chemical
                                                      --  Format:  { ElementSymbol Integer }+
                                                      --  E.g. 'H2O1', 'C2H6O1', 'Na1Cl1'.
    MolecularWeightCalc     @real32,                  -- Molecular weight calculated from chemical formula.
                                                      --  Units: Daltons.
    MolecularWeightExp      @real32,                  -- Molecular Weight determined through experimentation. Units: Daltons.
    OctH2OPartitionCoeff    @varchar(50),             -- Octanol-water-partition coefficient
    PKA1                    @real32,                  -- First ionization potential
    PKA2                    @real32,                  -- Second ionization potential
    PKA3                    @real32,                  -- Third ionization potential
    WaterSolubility         CHAR(1),                  -- 'T' if soluble in water, else 'F'
    Smiles                  @varchar(255),            -- Ascii representation of the chemical structure
                                                      --  Simplified Molecular Input Line Entry System
                                                      --  http://www.epa.gov/medatwrk/databases/smiles.html
    DataSetWID              @wid           NOT NULL,  -- Reference to the data set from which the entity came from
    --
    @FKEY CONSTRAINT FK_Chemical1 FOREIGN KEY (DataSetWID) REFERENCES DataSet(WID) ON DELETE CASCADE,
    CONSTRAINT PK_Chemical1 PRIMARY KEY (WID) @using-index
) @tabletype;

CREATE INDEX CHEMICAL_DWID_NAME ON Chemical(DataSetWID, Name) @index-tablespace;
CREATE INDEX CHEMICAL_NAME ON Chemical(Name) @index-tablespace;


-- Defines a chemical reaction.  The reaction could be enzyme catalyzed
-- or occur spontaneously.  The reaction could involve small molecules, macromolecules,
-- or a combination of the two.  Every reaction will be stored in the warehouse in
-- a given direction, for example, every reaction that has an assigned EC number is
-- written in a direction assigned by the enzyme commission.  In physiological settings,
-- the reaction could occur in the direction the reaction is stored, the reverse direction,
-- or both directions.
--
-- Restrictions: Reaction only stores fully qualified EC numbers, e.g., NOT of the form "X.Y.Z.-"

CREATE TABLE Reaction
(
    WID                     @wid           NOT NULL,  -- Warehouse ID for this entiry
    DeltaG                  @varchar(50),             -- Delta G subzero prime value for this reaction
    ECNumber                @varchar(50),             -- Official enzyme-commission-number.
    ECNumberProposed        @varchar(50),             -- Proposed enzyme-commission-number
    Spontaneous             CHAR(1),                  -- 'T' if the reaction occurs spontaneously, else 'F'
    DataSetWID              @wid           NOT NULL,  -- WID of the dataset the reaction is from
    --
    @FKEY CONSTRAINT FK_Reaction FOREIGN KEY (DataSetWID) REFERENCES DataSet(WID) ON DELETE CASCADE,
    CONSTRAINT PK_Reaction PRIMARY KEY (WID) @using-index
) @tabletype;

CREATE INDEX REACTION_DWID ON Reaction(DataSetWID) @index-tablespace;


-- Defines a specific protein, that is, a real-world protein which was either purified and isolated,
-- OR is reasonably inferred by genomic analysis or other means, such as enzymological characterization.
-- The protein could be a monomer or a multimer. In the latter case, a sequence would not be stored for such a record.
--
CREATE TABLE Protein
(
    WID                     @wid           NOT NULL,  -- The warehouse ID of this protein
--    Name                    @varchar(1000),  	      -- Common name of the protein, if it exists
    Name                    @string10,  	      -- Common name of the protein, if it exists
    AASequence              @string32,                -- Amino-acid sequence for this protein, if available
    Length		    @int32,		      -- Length of the amino-acid sequence for this protein, if available
    						      -- This value is not necessarily exact, as can be modified by  LengthApproximate
    LengthApproximate	    @varchar(10),             -- Indicates that the Length is an approximate. It could be 'gt' for
                                                      -- greater than, 'lt' for less than and 'ne' to indicate that it is not
                                                      -- equal. This is a controlled vocabulary.
    Charge                  @int16,                   -- Charge of the chemical
    Fragment                CHAR(1),                  -- 'T' if protein is a fragment, else 'F'
    MolecularWeightCalc     @real32,                  -- Molecular weight calculated from sequence.
                                                      -- Units: kiloDaltons.
    MolecularWeightExp      @real32,                  -- Molecular Weight determined through experimentation.
                                                      --  Units: kiloDaltons.
    PICalc                  @varchar(50),             -- Isoelectric point (pI) calculated from its sequence.
    PIExp                   @varchar(50),             -- Isoelectric point (pI) determined through experimentation.
    DataSetWID              @wid           NOT NULL,  -- WID of the dataset the protein is from
    --
    @FKEY CONSTRAINT FK_Protein FOREIGN KEY (DataSetWID) REFERENCES DataSet(WID) ON DELETE CASCADE,
    CONSTRAINT PK_Protein PRIMARY KEY (WID) @using-index
) @tabletype;

CREATE INDEX PROTEIN_DWID ON Protein(DataSetWID) @index-tablespace;


-- Features define regions or points of interest on the protein sequence or
-- nucleic acid sequence specified by SequenceWID.
-- Features are not used to describe objects such as Genes, BioSources, etc,
-- because attributes of those objects are described in their own tables.
-- Exceptions:
-- 1. Since pseudogenes are not entered in the Gene table, they are listed as sequence features in Feature
--
CREATE TABLE Feature
(
    WID                     @wid          NOT NULL,   -- Warehouse identifier of this feature.
    Description             @varchar(255),            -- Textual description of this feature.
    Type                    @varchar(50),             -- Type of feature. These type values come from the source dataset and
                                                      -- are not necessarily enumerated. Example: "Promoter CYZ".
    Class		    @varchar(50),             -- Class of feature. Assigns our typology for types of features, or qualifiers
    						      -- associated with features.  These are our own enumerated type values, to allow us
    						      -- to classify features without losing the original (author-provided) type values
    						      -- stored in Type. Example: Class=Promoter.
    SequenceType            CHAR(1)       NOT NULL,   -- Enumeration (see also SequenceWID) that indicates whether the sequence
                                                      -- is protein or nucleic and how the sequence (if available) is represented:
                                                      -- If 'P', feature resides on a protein.
                                                      -- If 'S' or 'N', feature resides on a nucleic acid.
    SequenceWID             @wid,                     -- References the Protein or Subsequence containing the sequence on which we
                                                      -- are defining a feature:
                                                      -- SequenceType of 'S' implies SequenceWID is nonNULL and references a Subsequence-
                                                      --   sequence = Subsequence.Sequence (i.e., it is stored explicitly),
                                                      -- SequenceType of 'N' implies SequenceWID (if nonNULL) references a NucleicAcid-
                                                      --   sequence is the substring Subsequence.Sequence[StartPosition : EndPosition]
                                                      --   where Subsequence is the full Subsequence of the nucleic acid.
						      -- SequenceType of 'P' implies SequenceWID (if nonNULL) references a Protein-
                                                      --   sequence is the substring Protein.AASequence[StartPosition : EndPosition].
    StartPosition           @int32,                   -- Start position of the feature within the NucleicAcid or Protein sequence.
    EndPosition             @int32,                   -- End position of the feature within the NucleicAcid or Protein sequence.
    StartPositionApproximate	    @varchar(10),     -- Indicates that the Start position of the coding region is an approximate value
    						      -- It could be 'gt' for greater than, 'lt' for less than and 'ne' to indicate that it is not
                                                      -- equal. This is a controlled vocabulary.
    EndPositionApproximate    @varchar(10),	      -- Indicates that the End position of the coding region is an approximate value.
    						      -- It could be 'gt' for greater than, 'lt' for less than and 'ne' to indicate that it is not
                                                      -- equal. This is a controlled vocabulary.
    ExperimentalSupport     CHAR(1),                  -- 'T' if the feature is supported by experimental evidence, else 'F'
    ComputationalSupport    CHAR(1),                  -- 'T' if the feature is supported by computational evidence, else 'F'
    DataSetWID              @wid           NOT NULL,  -- Reference to the data set from which the entity came from
    --
    @FKEY CONSTRAINT FK_Feature FOREIGN KEY (DataSetWID) REFERENCES DataSet(WID) ON DELETE CASCADE,
    CONSTRAINT PK_Feature PRIMARY KEY (WID) @using-index
-- SD CONSTRAINT FK_Feature1 FOREIGN KEY (SequenceWID) REFERENCES Subsequence(WID)
-- SD CONSTRAINT FK_Feature2 FOREIGN KEY (SequenceWID) REFERENCES NucleicAcid(WID)
-- SD CONSTRAINT FK_Feature3 FOREIGN KEY (SequenceWID) REFERENCES Protein(WID)
) @tabletype;


-- Describes the non-enzymatic function(s) of proteins.  That is,
-- this table should not be used to describe the enzymatic function of a protein whose enzymatic
-- function is described using the EnzymaticReaction table.  Function names are stored as
-- strings with no particular format or interpretation.
--
CREATE TABLE Function
(
    WID                     @wid           NOT NULL,  -- Warehouse identifier for this function.
    Name                    @varchar(255),            -- Name of this function.
    DataSetWID              @wid           NOT NULL,  -- Data set the entity came from
    --
    @FKEY CONSTRAINT FK_Function FOREIGN KEY (DataSetWID) REFERENCES DataSet(WID) ON DELETE CASCADE,
    CONSTRAINT PK_Function PRIMARY KEY (WID) @using-index
) @tabletype;


-- Defines an association between a reaction and an enzyme that catalyzes
-- that reaction (ProteinWID).  In the case where we are defining an
-- association between a subunit of a larger enzyme complex, and a
-- reaction catalyzed by that subunit only when the subunit is part of
-- that larger complex, ComplexWID specifies that larger complex (assumes
-- that complex is in the warehouse).
-- This table requires a WID as it is referenced in multiple linking tables
-- to associate alternate compounds, cofactors, etc., to allow for multiple
-- valued attributes of the enzymatic reaction.
--
CREATE TABLE EnzymaticReaction
(
    WID                     @wid           NOT NULL,  -- WID of this enzymatic reaction
    ReactionWID             @wid           NOT NULL,  -- WID of the catalyzed reaction
    ProteinWID              @wid           NOT NULL,  -- WID of the enzyme
    ComplexWID              @wid,                     -- WID of protein of which ProteinWID
                                                      -- must be a subunit of for this reaction
    ReactionDirection       @varchar(30),             -- Reaction Direction Enumeration
    DataSetWID              @wid           NOT NULL,  -- WID of the dataset the reaction is from
    --
    @FKEY CONSTRAINT FK_EnzymaticReaction1 FOREIGN KEY (ReactionWID) REFERENCES Reaction(WID) ON DELETE CASCADE,
    @FKEY CONSTRAINT FK_EnzymaticReaction2 FOREIGN KEY (ProteinWID) REFERENCES Protein(WID) ON DELETE CASCADE,
    @FKEY CONSTRAINT FK_EnzymaticReaction3 FOREIGN KEY (ComplexWID) REFERENCES Protein(WID) ON DELETE CASCADE,
    @FKEY CONSTRAINT FK_EnzymaticReaction4 FOREIGN KEY (DataSetWID) REFERENCES DataSet(WID) ON DELETE CASCADE,
    CONSTRAINT PK_EnzymaticReaction PRIMARY KEY (WID) @using-index
) @tabletype;

CREATE INDEX ER_DATASETWID ON EnzymaticReaction(DataSetWID) @index-tablespace;


-- Defines the genetic codes with a name, translation table and a start codon for each code.
-- See http://anatomy.med.unsw.edu.au/CBL/embryo/DNA/Genetic_Codes.htm for more information.
-- Genbank ID is stored as DBID.XID, where DBID.OtherWID = GeneticCode.WID.
--
CREATE TABLE GeneticCode
(
   WID                      @wid           NOT NULL,  -- Warehouse ID for this GeneticCode.
   NCBIID                   @varchar(2),              -- 1- or 2-digit ID assigned to this code. See URL above.
   Name                     @varchar(100),            -- Genetic code name.
   TranslationTable         @varchar(64),             -- Translation table for this genetic code. See URL above for format.
   StartCodon               @varchar(64),             -- Start Codon for this genetic code. See URL above for format
   DataSetWID               @wid           NOT NULL,  -- Reference to the data set from which the entity came from.
   @FKEY CONSTRAINT FK_GeneticCode FOREIGN KEY (DataSetWID) REFERENCES DataSet(WID) ON DELETE CASCADE,
   CONSTRAINT PK_GeneticCode PRIMARY KEY (WID) @using-index
) @tabletype;


-- Defines a GenBank Division, used in a ***taxonomic sense***. Contains the name of the division and a three letter code.
-- modified 5/16/04 by YP to reflect our inferrence that there are two different definitions
-- used by NCBI for the term "Division": either as a data organization
-- (e.g., the data files associated with the CON division) or with a taxonomic usage of the term (e.g., the BCT division).
-- According to this inferrence, there will never be a CON division in the Division table.
--
CREATE TABLE Division
(
   WID                      @wid           NOT NULL,  -- Warehouse ID for this Division.
   Code                     @varchar(10),             -- Genbank Division code (3 characters) which is an abbreviation for the GenBank Name.
   Name                     @varchar(100),            -- Division name.
   DataSetWID               @wid           NOT NULL,   -- Reference to the data set from which the entity came from.
   @FKEY CONSTRAINT FK_Division FOREIGN KEY (DataSetWID) REFERENCES DataSet(WID) ON DELETE CASCADE,
   CONSTRAINT PK_Division PRIMARY KEY (WID) @using-index
) @tabletype;


-- Defines a taxon, which could be a species, genus, family or some other rank.
-- These ranks are controlled vocabulary and are stored in the Enumeration table.
-- The taxon table associates a taxon with its parent, gives the name, division code and the
-- genetic code information for the taxon.
--
CREATE TABLE Taxon
(
   WID                      @wid           NOT NULL,  -- Warehouse ID for this Taxon
   ParentWID		    @wid,                     -- Warehouse ID of the parent of this taxon
   Name		            @varchar(100),            -- Taxonomic Name of this taxon
   Rank			    @varchar(100),            -- Rank of this taxon (kingdom, superkingdom ..)
   DivisionWID	 	    @wid,                     -- Warehouse ID of the division this taxon belongs to.
   InheritedDivision        CHAR(1), 		      -- 'T' if division is inherited from parent, else 'F'
   GencodeWID               @wid,                     -- Warehouse ID of the genetic code for this taxon.
   InheritedGencode         CHAR(1),                  -- 'T' if gencode is inherited from parent, else 'F'
   MCGencodeWID             @wid,                     -- Warehouse ID of the mitochondrial genetic code for this taxon.
   InheritedMCGencode       CHAR(1),                  -- 'T' if the mitochondrial gencode is inherited from parent, else 'F'
   DataSetWID               @wid           NOT NULL,   -- Reference to the data set from which the entity came from
   @FKEY CONSTRAINT FK_Taxon FOREIGN KEY (DataSetWID) REFERENCES DataSet(WID) ON DELETE CASCADE,
   @FKEY CONSTRAINT FK_Taxon_Division FOREIGN KEY (DivisionWID) REFERENCES Division(WID) ON DELETE CASCADE,
   @FKEY CONSTRAINT FK_Taxon_GeneticCode FOREIGN KEY (GencodeWID) REFERENCES GeneticCode(WID) ON DELETE CASCADE,
   CONSTRAINT PK_Taxon PRIMARY KEY (WID) @using-index
) @tabletype;


-- Defines the biological source of an entry in the Protein, NucleicAcid or Gene tables ("the object"),
-- as well as other tables eventually storing experimental data related to e.g., microarray or proteomic
-- experiments.  For example, BioSource might be used to specify the organism, organ, and tissue in
-- which gene expression experiments were performed.
-- DEPENDENCIES:
-- 1. As BioSource references Taxon.WID to specify the species, the NCBI taxonomy dataset must have ALREADY been loaded
--    prior to populating BioSource.
-- 2. BioSource stores subtype information in BioSubtype via the BioSourceWIDBioSubtypeWID linking table
@- Created by YP 4/27/04
--
CREATE TABLE BioSource
(
    WID                     	@wid           NOT NULL,  	-- Warehouse identifier for biological source.
    TaxonWID			@wid,              	        -- Warehouse GUID identifying WID of Taxon entry for the species. Always
                                                                -- references species level or higher.
    Name                        @varchar(200),                  -- Informal name assigned to this source.
                                                                -- Ex. (CMR): 'Escherichia coli K12-MG1655'
    Strain			@varchar(50),			-- Strain of organism from which object is derived, if applicable.  This is a
    								-- subspecies taxonomic classification not supported by Taxon because it is not
                                                                -- a rigorous concept.
   					 			-- Strain is defined as a population of homogeneous organisms possessing a set of
   				 				-- defined characteristics.  In bacteriology, the set of descendants that retains
                                                                -- the characteristics of the ancestor. Members of a strain that subsequently
   				 				-- differ from the original isolate are regarded as belonging either to a substrain
                                                                -- of the original strain, or to a new strain.
    Organ			@varchar(50),			-- Organ of organism from which object is derived, if applicable.
    								-- Organ is defined as any part of the body exercising a specific function, such as
                                                                -- respiration, secretion, or digestion, if applicable.
    Organelle			@varchar(50),			-- Organelle of organism from which object is derived, if applicable.
    Tissue			@varchar(50),			-- Tissue of organism from which object is derived, if applicable. Can be used in
                                                                -- conjunction with Organ.
   								-- Tissue is defined as a collection of similar cells and the intercellular substances
                                                                -- surrounding them. Multiple tissues can be part of an Organ.
    CellType			@varchar(50), 			-- Cell type of organism from which object is derived, if applicable.
   								-- Cell type is defined as the type of an individual cell, e.g., "myoblast". This is a
                                                                -- cellular-level classification.
    CellLine			@varchar(50), 			-- Cell line from which object is derived, if applicable
   								-- Cell line usually pertains to an  immortalized version of a given cell type
    DevelopmentStage		@varchar(50), 			-- Stage of development associated with the object, if applicable
    Sex				@varchar(15), 			-- Sex of the organism from which object is derived, if applicable
  								-- Enumerated. Values=Male/Female/Hermaphrodite/Asexual/NULL (NULL here means not provided by dataset)
    DataSetWID              	@wid           NOT NULL,  	-- The dataset this entity came from or is associated with
    --
    @FKEY CONSTRAINT FK_BioSource1 FOREIGN KEY (TaxonWID) REFERENCES Taxon(WID) ON DELETE CASCADE,
    @FKEY CONSTRAINT FK_BioSource2 FOREIGN KEY (DataSetWID) REFERENCES DataSet(WID) ON DELETE CASCADE,
    CONSTRAINT PK_BioSource PRIMARY KEY (WID) @using-index
) @tabletype;


-- Describes idiosyncratic sub-species descriptions such as "serotype", "variety", etc.
-- These can be many to one (1 BioSource - many BioSubtypes) linked via BioSourceWIDBioSubtypeWID
@- Created by YP 4/27/04
@- Added Version 3.0
--
CREATE TABLE BioSubtype
 (
    WID                     @wid           NOT NULL,  -- Warehouse GUID for this BioSubtype
    Type       		    @varchar(15),	      -- Type of subtype, e.g., "serotype"
    Value       	    @varchar(50)   NOT NULL,  -- Value of the subtype, e.g., "O157"
    DataSetWID              @wid           NOT NULL,  -- The dataset this entity came from or is associated with
    --
    @FKEY CONSTRAINT FK_BioSubtype2 FOREIGN KEY (DataSetWID) REFERENCES DataSet(WID) ON DELETE CASCADE,
    CONSTRAINT PK_BioSubtype PRIMARY KEY (WID) @using-index
) @tabletype;


-- Defines a specific nucleic acid molecule, such as DNA or of RNA.
-- Entries in this table correspond to a real-world DNA or RNA molecules
-- which at one point were purified and isolated ("something you can point at").  A row in this table
-- can define a complete molecule,  a fragment of a molecule, or a molecule that has been partially
-- sequenced in different regions.
-- This table will be used in several ways: (1) to associate a sequence with an entire
-- replicon, or a region of a replicon, when the sequence of that replicon is known; (2) to associate
-- a DNA sequence with a single gene; (3) to define a DNA or RNA molecule that has not been
-- sequenced; (4) to define RNA molecules such as tRNAs.
--
-- Features on a NucleicAcid molecule (such as promoters or binding sites) can be defined using
-- the Feature table.
--
-- The Subsequence table contains zero or more full or partial sequences contents of this molecule.
-- If one represents the full sequence of this molecule, Subsequence.FullSequence = 'T' where
-- Subsequence.NucleicAcidWID references this molecule. In this case, NucleicAcid.FullySequenced = 'T' as well.
--

@- TODO: Could add Unsequenced flag

--
@- Updated extensively Version 3.0
CREATE TABLE NucleicAcid
(
    WID                     @wid           NOT NULL,  -- Warehouse identifier for this NucleicAcid.
    Name                    @varchar(200),            -- Name or description of this molecule.
                                                      -- Ex: (CMR) 'Chromosome II Brucella melitensis 16M'.
    Type                    @varchar(30)   NOT NULL,  -- Enumeration: 'DNA' 'RNA' or 'na'
    Class                   @varchar(30)   NOT NULL,  -- Enumeration: describes the molecule as it exists in the organism; stores values such as RNA subtype ("pre-RNA", "mRNA"), replicon type (e.g., "chromosome", "plasmid")
    Topology                @varchar(30),             -- Enumeration: 'circular', 'linear' or 'other'.
    Strandedness            @varchar(30),             -- Enumeration indicating whether Nucleic Acid is single stranded, double stranded or mixed stranded.
    SequenceDerivation      @varchar(30),             -- Enumeration describing how the sequence was generated
                                                      -- (e.g., from single clone, from assembly of sequences
                                                      -- from other sequence entries, collection of different clones, etc).
    Fragment                CHAR(1),                  -- 'T' if this is a fragment of a molecule,
                                                      -- 'F' if this NucleicAcid describes an entire molecule.
    FullySequenced          CHAR(1),                  -- 'T' if the molecule is completely
                                                      -- sequenced within this dataset, else 'F'.
    MoleculeLength	    @int32,                   -- The length of the molecule, in nucleotides. This value can be an
    						      -- approximation. Even if this value is known to be exact,
                                                      -- it may not necessarily be identical to that of TotalLength, as the molecule
                                                      -- This value is calculated if it is not explicitely stated in the source
    						      -- dataset
    MoleculeLengthApproximate    @varchar(10),        -- Enumeration; specifies whether MoleculeLength stores an approximate value:
						      -- 'gt' for greater than,
                                                      -- 'lt' for less than, or
                                                      -- 'ne' for not equal.
    CumulativeLength        @int32,                   -- The cumulative number of nucleotides for Subsequences referenced by this NucleicAcid entry,
                                                      -- whether contiguous or not. This value is a summation of the number of nucleotides for these Subsequences.
                                                      -- If the molecule is completely sequenced, this value should be identical
                                                      -- to that of MoleculeLength; in this case, both fields are populated.
    CumulativeLengthApproximate  @varchar(10),        -- Enumeration; specifies whether TotalLength approximates actual total length:
                                                      -- 'gt' for greater than,
                                                      -- 'lt' for less than, or
                                                      -- 'ne' for not equal.
    GeneticCodeWID          @wid,                     -- References the genetic code of this molecule.
    BioSourceWID	    @wid,		      -- References the biological source of this molecule.
    DataSetWID              @wid           NOT NULL,  -- References the data set from which the entity came from
    --
    @FKEY CONSTRAINT FK_NucleicAcid1 FOREIGN KEY (GeneticCodeWID) REFERENCES GeneticCode(WID) ON DELETE CASCADE,
    @FKEY CONSTRAINT FK_NucleicAcid2 FOREIGN KEY (BioSourceWID) REFERENCES BioSource(WID) ON DELETE CASCADE,
    @FKEY CONSTRAINT FK_NucleicAcid3 FOREIGN KEY (DataSetWID) REFERENCES DataSet(WID) ON DELETE CASCADE,
    CONSTRAINT PK_NucleicAcid PRIMARY KEY (WID) @using-index
) @tabletype;


-- Contains a contiguous sequence of a nucleic acid molecule. Multiple subsequences can make up a given NucleicAcid entry.
-- Contains either the full or partial nucleotide sequence of the nucleic acid molecule stored in NucleicAcid.
-- Todo: Currently the schema has no way of indicating an approximate position
-- of this Subsequence on the NucleicAcid as a whole.
@- Ordering/map issues avoided for this release as too complex
@- Added Version 3.0
--
CREATE TABLE Subsequence
(
    WID                     @wid           NOT NULL,  -- Warehouse identifier for this Subsequence.
    NucleicAcidWID          @wid           NOT NULL,  -- References the containing nucleic acid molecule.
    FullSequence            CHAR(1),                  -- 'T' if this is the complete sequence of the nucleic acid molecule
                                                      --   referenced by NucleicAcidWID, else 'F'.
    Sequence                @string32,                -- Nucleotide sequence of this Subsequence.
    Length                  @int32,                   -- Number of nucleotides (and characters) in Sequence. This value
    						      -- is calculated if it is not explicitely stated in the source
    						      -- dataset
    LengthApproximate	    @varchar(10),             -- Enumeration; indicates that Length approximates actual Sequence length:
                                                      -- 'gt' for greater than,
                                                      -- 'lt' for less than, or
                                                      -- 'ne' for not equal.
    PercentGC               @real32,                  -- Percentage of Sequence nucleotides that are either guanine or cytosine.
    						      -- This value is calculated if it is not explicitely stated in the source
    						      -- dataset
    Version                 @varchar(30),             -- Dataset-specific information to indicate the version of this Subsequence.
    DataSetWID              @wid           NOT NULL,  -- Reference to the data set from which the entity came from
    --
    @FKEY CONSTRAINT FK_Subsequence1 FOREIGN KEY (NucleicAcidWID) REFERENCES NucleicAcid(WID) ON DELETE CASCADE,
    @FKEY CONSTRAINT FK_Subsequence2 FOREIGN KEY (DataSetWID) REFERENCES DataSet(WID) ON DELETE CASCADE,
    CONSTRAINT PK_Subsequence PRIMARY KEY (WID) @using-index
) @tabletype;


-- Defines a notion of gene that is limited to procaryotic aspects of
-- genes.  Later versions of the warehouse will expand this definition to include
-- eukaryotic aspects of genes.  Separate tables define associations between a gene and
-- (1) its biological source(s),
-- (2) its protein product(s), if any, and
-- (3) its RNA product(s), if any.
-- CodingRegionStart is the position of the first nucleotide in the start codon;
-- CodingRegionEnd is the position of the last nucleotide in the codon preceding
-- the stop codon.
@- Modified for 3.0
--
CREATE TABLE Gene
(
    WID                     @wid           NOT NULL,  -- Warehouse identifier this gene.
    Name                    @varchar(255),            -- Name of the gene.
    NucleicAcidWID          @wid,                     -- Reference to the NucleicAcid molecule (replicon) this gene resides upon.
    SubsequenceWID          @wid,                     -- Reference to the Subsequence containing the nucleotide sequence of this Gene.
                                                      @- Added 3.0
    Type                    @varchar(100),            -- Describes the type of molecule which is known to be *ultimately* produced by this gene
     						      -- enumerated values (polypeptide, pre-mRNA, rRNA, tRNA, etc)
    GenomeID                @varchar(30),             -- Unique ID assigned to this gene, such as by a genome project
    CodingRegionStart       @int32,                   -- Base position of start of coding region.  Start is always less than End,
                                                      -- except for genes that wrap around the origin of a circular chromosome.
    CodingRegionEnd         @int32,                   -- Base position of end of coding region.
    CodingRegionStartApproximate	@varchar(10),	  -- Indicates that the Start position of the coding region is an approximate value.
    								                  -- It could be 'gt' for greater than, 'lt' for less than and 'ne' to indicate that it is not
                                                      -- equal. This is a controlled vocabulary.
    CodingRegionEndApproximate		@varchar(10),	  -- Indicates that the End position of the coding region is an approximate value.
    								                  -- It could be 'gt' for greater than, 'lt' for less than and 'ne' to indicate that it is not
                                                      -- equal. This is a controlled vocabulary.
    Direction               @varchar(25),             -- Direction of transcription as defined in the enumeration table
    Interrupted             CHAR(1),                  -- 'T' if the gene is interrupted, else 'F'.
    DataSetWID              @wid           NOT NULL,  -- Reference to the data set from which the entity came from
    --
    @FKEY CONSTRAINT FK_Gene1 FOREIGN KEY (NucleicAcidWID) REFERENCES NucleicAcid(WID) ON DELETE CASCADE,
    @FKEY CONSTRAINT FK_Gene2 FOREIGN KEY (DataSetWID) REFERENCES DataSet(WID) ON DELETE CASCADE,
    CONSTRAINT PK_Gene PRIMARY KEY (WID) @using-index
) @tabletype;

CREATE INDEX GENE_DATASETWID ON Gene(DATASETWID) @index-tablespace;


-- Pathways are graphs of reactions, grouped together according to a
-- higher biological function they perform.  Some pathways may be
-- "template", "reference", "model" or "sum of organisms" pathways.  Those
-- pathways do not contain an BioSourceWID reference, and have the type
-- field set to "R" (Reference/Model/Theoretical).  For real organisms,
-- the type is "O".
--
CREATE TABLE Pathway
(
    WID                     @wid           NOT NULL,  -- Warehouse ID for this pathway
    Name                    @varchar(255)  NOT NULL,  -- Name of the pathway
    Type                    CHAR(1)        NOT NULL,  -- Type of pathway (see comment above)
    BioSourceWID            @wid,                     -- BioSource this pathway occurs in
    DataSetWID              @wid           NOT NULL,  -- WID of the dataset the pathway is from
    --
    @FKEY CONSTRAINT FK_Pathway1 FOREIGN KEY (BioSourceWID) REFERENCES BioSource(WID) ON DELETE CASCADE,
    @FKEY CONSTRAINT FK_Pathway2 FOREIGN KEY (DataSetWID) REFERENCES DataSet(WID) ON DELETE CASCADE,
    CONSTRAINT PK_Pathway PRIMARY KEY (WID) @using-index
) @tabletype;

@- Does KEGG loader use these indexes?
CREATE INDEX PATHWAY_BSWID_WID_DWID ON Pathway(BioSourceWID, WID, DataSetWID)@index-tablespace;
CREATE INDEX PATHWAY_TYPE_WID_DWID ON Pathway(TYPE, WID, DataSetWID)@index-tablespace ;
CREATE INDEX PATHWAY_DWID ON Pathway(DataSetWID) @index-tablespace;


-- A term is a controlled vocabulary term used within a particular dataset.
-- E.g. the keyword attached to proteins in SwissProt.  Terms can be arranged
-- in a hierarchy (see the TermWIDParentWID table).
--
CREATE TABLE Term
(
    WID                     @wid           NOT NULL,  -- Warehouse identifier for this term
    Name                    @varchar(100)  NOT NULL,  -- Name for the term
    DataSetWID              @wid           NOT NULL,  -- WID of the dataset the pathway is from
    --
    CONSTRAINT PK_Term PRIMARY KEY (WID) @using-index
) @tabletype;


-- Defines a parameterized computation that has been performed on objects in the warehouse.
-- TODO: Parameters are specified in the Parameter table.
--
CREATE TABLE Computation
(
    WID                     @wid           NOT NULL,  -- WID of this computation
    Name                    @varchar(50)   NOT NULL,  -- Name of the algorithm, procedure, or program, e.g. 'BLAST'
    Description             @string16,                -- Description of the computation performed
    DataSetWID              @wid           NOT NULL,
    --
    @FKEY CONSTRAINT FK_Computation FOREIGN KEY (DataSetWID) REFERENCES DataSet(WID) ON DELETE CASCADE,
    CONSTRAINT PK_Computation PRIMARY KEY (WID) @using-index
) @tabletype;


-- Defines a literature citation.
-- Typically a citation is associated with one or more Warehouse objects via the CitationWIDOtherWID table.
--
CREATE TABLE Citation
(
    WID                     @wid           NOT NULL,  -- WID of this citation
    Citation                @string10      NOT NULL,  -- Line of text containing the citation
    PMID                    @number,                  -- Pubmed ID of the citation, if known
    DataSetWID              @wid           NOT NULL,
    --
    @FKEY CONSTRAINT FK_Citation FOREIGN KEY (DataSetWID) REFERENCES DataSet(WID) ON DELETE CASCADE,
    CONSTRAINT PK_Citation PRIMARY KEY (WID) @using-index
) @tabletype;


-- Describes point of contact information for an individual and/or an organization.
--
CREATE TABLE PointOfContact
(
    WID                     @wid           NOT NULL,  -- Warehouse identifier for this entity
    Organization            @varchar(100),            -- Affiliated organization (company, university, institute)
    Department              @varchar(100),            -- Research group, lab, academic dept., etc., of organization
    Person                  @varchar(100),            -- Name of person to contact: 'Lastname, Firstname'
    Email                   @varchar(50),             -- E-mail address
    Phone                   @varchar(50),             -- Telephone number
    Fax                     @varchar(50),             -- Fax number
    URL                     @varchar(100),            -- Web address of this contact
    Address                 @varchar(255),            -- Postal address
    --
    CONSTRAINT PK_POC       PRIMARY KEY (WID) @using-index
) @tabletype;


-- Defines an association between a warehouse entity and an external representation or depiction
-- of that entity in a well-defined format.
-- Can be used to store the contents itself, or to indicate that an archive is present at a URL.
--
CREATE TABLE Archive
(
    WID                     @wid           NOT NULL,  -- Warehouse identifier for this entity
    OtherWID                @wid           NOT NULL,  -- WID of entity archive is associated with
    Format                  @varchar(10)   NOT NULL,  -- Storage/compression format used eg. 'zip' 'tar' 'tgz' 'jpeg'
    Contents                @byte32,                  -- Archive contents
    URL                     @string10,                -- Web address the archive is found at, ideally a specific file
    ToolName                @varchar(50),             -- The name of the tool or software kit the archive is used by
                                                      --  eg. 'MIAMExpress'
    DataSetWID              @wid           NOT NULL,  -- DataSet.WID this entity is associated with
    --
    CONSTRAINT PK_ARCHIVE   PRIMARY KEY (WID) @using-index
    -- SD CONSTRAINT FK_Archive1 FOREIGN KEY (ExperimentWID) REFERENCES Experiment(WID)
) @tabletype;


-- Defines an experiment. Provides a context for associating experimental data with it.
-- Allows tree-structured experiments consisting of heterogeneous subexperiments,
-- subexperiments corresponding to time-series observations,
-- and repeated trials of identical experiments.
--   For a hierarchical experiment, data should be associated with the Experiment
-- at the appropriate level. For example, if data reflects results from averaging
-- numerous identically conducted trials, that data should be associated with the
-- Experiment representing the group of these trials.
--   A Comment table entry may be created to contain discussion of results, etc.
--   A DBID table entry may be created if the (sub)experiment has a unique name within its DataSet.
--   SynonymTable table entries may be created to associate names with the (sub)experiment.
--   If published, a reference may be created in Citation table.
--
CREATE TABLE Experiment
(
    WID                     @wid           NOT NULL,  -- Warehouse identifier for this entity
    Type                    @varchar(50)   NOT NULL,  -- Mnemonic for the general type of experiment, e.g. 'microarray'
    ContactWID              @wid,                     -- PointOfContact.WID for submitter/investigator
    ArchiveWID              @wid,                     -- Archive.WID of external rep'n of experiment and its data.
    StartDate               @datetime,                -- Date+time experiment was started
    EndDate                 @datetime,                -- Date+time experiment was completed
    Description             @string16,                -- Description of this experiment
    GroupWID                @wid,                     -- Experiment.WID defining the parent group of this subexperiment
    GroupType               @varchar(50),             -- Enumeration indicating type of any and all direct subexperiments
                                                      --  Exs: 'replicate' 'variant' 'step' 'time-series'
    GroupSize               @int32         NOT NULL,  -- Number of child experiments loaded
    GroupIndex              @int32,                   -- Counter value identifying this experiment in a sequence or set
                                                      --  of subexperiments (eg. time-series). NULL if GroupWID is NULL.
    TimePoint               @int32,                   -- Time offset indicating when associated observations in a
                                                      --  time-series experiment were conducted
    TimeUnit                @varchar(20),             -- Enumeration for units of TimePoint
    DataSetWID              @wid           NOT NULL,  -- DataSet.WID this entity is associated with
    --
    @FKEY CONSTRAINT FK_Experiment2 FOREIGN KEY (GroupWID)   REFERENCES Experiment(WID)      ON DELETE CASCADE,
    @FKEY CONSTRAINT FK_Experiment3 FOREIGN KEY (ContactWID) REFERENCES PointOfContact(WID)  ON DELETE CASCADE,
    @FKEY CONSTRAINT FK_Experiment4 FOREIGN KEY (ArchiveWID) REFERENCES Archive(WID)         ON DELETE CASCADE,
    @FKEY CONSTRAINT FK_Experiment5 FOREIGN KEY (DataSetWID) REFERENCES DataSet(WID)         ON DELETE CASCADE,
    CONSTRAINT PK_Experiment  PRIMARY KEY (WID) @using-index
) @tabletype;


-- Specifies a relationship between one data entity and an experiment in which it was
-- recorded as an observation or used in some other fashion.
--
CREATE TABLE ExperimentData
(
    WID                     @wid           NOT NULL,  -- Warehouse identifier for this entity
    ExperimentWID           @wid           NOT NULL,  -- Experiment entity
    Data                    @string32      NOT NULL,  -- Data associated with experiment
    Role                    @varchar(50)   NOT NULL,  -- Describes how data is used in experiment
                                                      --  ex: 'green intensity'
    Kind                    CHAR(1)        NOT NULL,  -- Characterizes relationship of data to experiment:
                                                      -- 'O' = observation, 'C' = computed from observation(s),
                                                      -- 'P' = parameter, 'M' = metadata describing other data
    DateProduced            @datetime,                -- When the observation was taken, the computation was performed, etc.
    DataSetWID              @wid           NOT NULL,  -- The data set this entity came from or is associated with
    --
    @FKEY CONSTRAINT FK_ExpData1 FOREIGN KEY (ExperimentWID) REFERENCES Experiment(WID) ON DELETE CASCADE,
    @FKEY CONSTRAINT FK_ExpData2 FOREIGN KEY (DataSetWID) REFERENCES DataSet(WID) ON DELETE CASCADE,
    CONSTRAINT PK_ExpData  PRIMARY KEY (WID) @using-index
) @tabletype;


-- Describes the source and strength of evidence for a particular fact in the warehouse.
-- E.g. use to record that there are two sources of support for the function of a given
-- protein, one computational and one experimental.  This table has a WID for use in the
-- CitationWIDOtherWID table.
--
CREATE TABLE Support
(
    WID                     @wid           NOT NULL,  -- WID of this support
    OtherWID                @wid           NOT NULL,  -- WID of supported entity, e.g. Protein Function
    Type                    @varchar(10),             -- reference to an enumeration type
    Confidence              @real32,                  -- 0 < confidence <= 1.
    DataSetWID              @wid           NOT NULL,  -- The data set this entity came from or is associated with
    --
    CONSTRAINT CK_Support CHECK (Confidence > 0 AND Confidence <= 1),
    CONSTRAINT PK_Support PRIMARY KEY (WID) @using-index
-- SD CONSTRAINT FK_Support1 FOREIGN KEY (OtherWID) REFERENCES Chemical(WID)
-- SD CONSTRAINT FK_Support2 FOREIGN KEY (OtherWID) REFERENCES Element(WID)
-- SD CONSTRAINT FK_Support3 FOREIGN KEY (OtherWID) REFERENCES Reaction(WID)
-- SD CONSTRAINT FK_Support4 FOREIGN KEY (OtherWID) REFERENCES Protein(WID)
-- SD CONSTRAINT FK_Support5 FOREIGN KEY (OtherWID) REFERENCES Feature(WID)
-- SD CONSTRAINT FK_Support6 FOREIGN KEY (OtherWID) REFERENCES Function(WID)
-- SD CONSTRAINT FK_Support7 FOREIGN KEY (OtherWID) REFERENCES EnzymaticReaction(WID)
-- SD CONSTRAINT FK_Support8 FOREIGN KEY (OtherWID) REFERENCES Gene(WID)
-- SD CONSTRAINT FK_Support9 FOREIGN KEY (OtherWID) REFERENCES BioSource(WID)
-- SD CONSTRAINT FK_Support10 FOREIGN KEY (OtherWID) REFERENCES Pathway(WID)
-- SD CONSTRAINT FK_Support11 FOREIGN KEY (OtherWID) REFERENCES NucleicAcid(WID)
-- SD CONSTRAINT FK_Support14 FOREIGN KEY (OtherWID) REFERENCES Citation(WID)
) @tabletype;


@- -----------------------------------------------------------------------------
@- Tables that implement arbitrary relations among Warehouse objects.
@- Naming convention is to use <table>WID as a column name for any WID
@- referencing an object from <table>.
@- Tables are listed in alphabetical order.
@- -----------------------------------------------------------------------------

-- The tables ChemicalAtom and ChemicalBond define the chemical bond structure of a chemical, the
-- charge on the constituent atoms, and encodes a two or three dimensional representation of the
-- structure.  It is implicit that ChemicalBonds are symmetric.
-- Atoms that are chiral centers are have a non-zero StereoParity field.  Values for this field are
-- defined in the Enumeration table, and are taken from MDL Molfile format defined in
-- http://www.mdli.com/downloads/ctfile/ctfile_subs.html .  That specification is confusing because
-- it appears to define two redundant ways (marking atoms and marking bonds) of defining stereo
-- configurations.  Our theory is that the redundancy exists to allow different drawings of stereo
-- configurations, and that for simply capturing a configuration, setting the StereoParity field
-- of an atom is sufficient.  Also, setting the BondStereo field of a bond could simplify drawing
-- of chemical structures, and can allow different drawings of the same stereo configurations,
-- which can be desirable.  But these two fields can be interpreted independently of one another.
-- See the appendix of the MDL specification for details on interpreting stereo configurations.
--
-- E.g. H2O could be encoded as:
--   ChemicalAtom (wid, 1, 'H', 0)
--   ChemicalAtom (wid, 2, 'O', 0)
--   ChemicalAtom (wid, 3, 'H', 0)
--   ChemicalBond (wid, 1, 2, 1)
--   ChemicalBond (wid, 2, 3, 1)
--
CREATE TABLE ChemicalAtom
(
    ChemicalWID            @wid            NOT NULL,  -- WID of the chemical
    AtomIndex              @int16          NOT NULL,  -- Order of the atoms within the structure,
                                                      --  starting from 1
    Atom                   @varchar(2)     NOT NULL,  -- Element symbol of the atom
    Charge                 @int16          NOT NULL,  -- Charge on the atom
    X                      @number,                   -- X,Y,Z display coordinates for a
    Y                      @number,                   -- drawing of the chemical structure
    Z                      @number,
    StereoParity           @number,                   -- Defines parity of an atom that is a chiral center.
    --
    @FKEY CONSTRAINT FK_ChemicalAtom FOREIGN KEY (ChemicalWID) REFERENCES Chemical(WID) ON DELETE CASCADE,
    CONSTRAINT UN_ChemicalAtom UNIQUE (ChemicalWID, AtomIndex) @using-index
) @tabletype;


-- The tables ChemicalAtom and ChemicalBond define the chemical bond structure of a chemical, the charge on
-- the constituent atoms, and encodes a two or three dimensional representation of the structure.
-- It is implicit that ChemicalBonds are symmetric.  BondTypes and BondStereo are defined in the
-- Enumeration table, and are taken from MDL Molfile format defined in
-- http://www.mdli.com/downloads/ctfile/ctfile_subs.html .  That specification is confusing.  See
-- documentation of ChemicalAtom table for more information.
-- E.g. H2O could be encoded as:
--   ChemicalAtom (wid, 1, 'H', 0)
--   ChemicalAtom (wid, 2, 'O', 0)
--   ChemicalAtom (wid, 3, 'H', 0)
--   ChemicalBond (wid, 1, 2, 1)
--   ChemicalBond (wid, 2, 3, 1)
--
CREATE TABLE ChemicalBond
(
    ChemicalWID            @wid            NOT NULL,  -- WID of the chemical
    Atom1Index             @int16          NOT NULL,  -- Index of first atom bonded (from ChemicalAtom)
    Atom2Index             @int16          NOT NULL,  -- Index of second atom bonded
    BondType               @int16          NOT NULL,  -- Type of bond enumeration, e.g., 1=Single, 2=Double, 3=Triple, 4=Aromatic.
    BondStereo             @number @fkeycomma                   -- Stereo information about bond, e.g., 0 = Not stereo.
    --
    @FKEY CONSTRAINT FK_ChemicalBond FOREIGN KEY (ChemicalWID) REFERENCES Chemical(WID) ON DELETE CASCADE,
    @FKEY CONSTRAINT FK_ChemicalBond2 FOREIGN KEY (ChemicalWID, Atom1Index) REFERENCES ChemicalAtom(ChemicalWID, AtomIndex) ON DELETE CASCADE,
    @FKEY CONSTRAINT FK_ChemicalBond3 FOREIGN KEY (ChemicalWID, Atom2Index) REFERENCES ChemicalAtom(ChemicalWID, AtomIndex) ON DELETE CASCADE
) @tabletype;


-- Cofactors are chemicals that are required for the enzyme to catalyze
-- the reaction, but are left unchanged by the reaction.  If multiple
-- cofactors are listed for a reaction, this is interpreted as a disjunction.
-- This table also encodes prosthetic groups.
--
CREATE TABLE EnzReactionCofactor (
    EnzymaticReactionWID    @wid           NOT NULL,  -- EnzymaticReaction.WID of the Enzymatic Reaction
    ChemicalWID             @wid           NOT NULL,  -- Chemical.WID of the compound
    Prosthetic              CHAR(1) @fkeycomma        -- 'T' if covalently/tightly bound to enzyme, else 'F'
    --
    @FKEY CONSTRAINT FK_EnzReactionCofactor1 FOREIGN KEY (EnzymaticReactionWID) REFERENCES EnzymaticReaction(WID) ON DELETE CASCADE,
    @FKEY CONSTRAINT FK_EnzReactionCofactor2 FOREIGN KEY (ChemicalWID) REFERENCES Chemical(WID) ON DELETE CASCADE
) @tabletype;


-- Identifies a compound that is either an alternate substrate or an alternate cofactor
-- to a primary compound present in an enzymatic reaction.
--
CREATE TABLE EnzReactionAltCompound (
    EnzymaticReactionWID    @wid           NOT NULL,  -- EnzymaticReaction.WID of the Enzymatic Reaction
    PrimaryWID              @wid           NOT NULL,  -- Chemical.WID of primary compound
    AlternativeWID          @wid           NOT NULL,  -- Chemical.WID of alternate compound
    Cofactor                CHAR(1) @fkeycomma        -- 'T' if this alternative is a cofactor, 'F' if it is a substrate
    --
    @FKEY CONSTRAINT FK_ERAC1 FOREIGN KEY (EnzymaticReactionWID) REFERENCES EnzymaticReaction(WID) ON DELETE CASCADE,
    @FKEY CONSTRAINT FK_ERAC2 FOREIGN KEY (PrimaryWID) REFERENCES Chemical(WID) ON DELETE CASCADE,
    @FKEY CONSTRAINT FK_ERAC3 FOREIGN KEY (AlternativeWID) REFERENCES Chemical(WID) ON DELETE CASCADE
) @tabletype;


-- Associates an enzymatic reaction to the compounds that act as
-- inhibitors and activators for the reaction.
-- The mechanism of action is encoded in the Mechanism column.
--
CREATE TABLE EnzReactionInhibitorActivator (
    EnzymaticReactionWID    @wid           NOT NULL,  -- EnzymaticReaction.WID of the Enzymatic Reaction
    CompoundWID             @wid           NOT NULL,  -- Chemical.WID or Protein.WID of the compound
    InhibitOrActivate       CHAR(1),                  -- 'A' = Activate, 'I' = Inhibit
    Mechanism               CHAR(1),                  -- Mechanism of action:
                                                      -- 'A' - Allosteric,
                                                      -- 'C' - Competitive,
                                                      -- 'I' - Irreversible,
                                                      -- 'N' - Nonallosteric and noncompetitive,
                                                      -- 'U' - Unknown
                                                      -- (this enumeration is stored in the Enumeration table).
    PhysioRelevant          CHAR(1) @fkeycomma        -- 'T' if physiologically relevant, else 'F'
    --
    @FKEY CONSTRAINT FK_EnzReactionIA1 FOREIGN KEY (EnzymaticReactionWID) REFERENCES EnzymaticReaction(WID) ON DELETE CASCADE
-- SD CONSTRAINT FK_EnzReactionIA2 FOREIGN KEY (CompoundWID) REFERENCES Chemical(WID)
-- SD CONSTRAINT FK_EnzReactionIA3 FOREIGN KEY (CompoundWID) REFERENCES Protein(WID)
) @tabletype;


-- This table allows us to state that two pathways are neighbors in
-- a biologically significant sense, because they share a substrate
-- in common.  This link between two pathways is represented by the WIDs of the
-- interacting pathways, and of the chemical compound that they share.
--
CREATE TABLE PathwayLink (
    Pathway1WID             @wid           NOT NULL,   -- WID of one of the linked pathways
    Pathway2WID             @wid           NOT NULL,   -- WID of the other linked pathways
    ChemicalWID             @wid           NOT NULL @fkeycomma   -- WID of the linking chemical
    --
    @FKEY CONSTRAINT FK_PathwayLink1 FOREIGN KEY (Pathway1WID) REFERENCES Pathway(WID) ON DELETE CASCADE,
    @FKEY CONSTRAINT FK_PathwayLink2 FOREIGN KEY (Pathway2WID) REFERENCES Pathway(WID) ON DELETE CASCADE,
    @FKEY CONSTRAINT FK_PathwayLink3 FOREIGN KEY (ChemicalWID) REFERENCES Chemical(WID) ON DELETE CASCADE
) @tabletype;


-- A pathway is defined as a set of reaction pairs.  For each pair of
-- reactions R1 and R2, R1 directly precedes R2 in the pathway.
-- Some reactions in a pathway may be considered
-- hypothetical, probably because the presence of the enzyme has not been
-- demonstrated.
--
CREATE TABLE PathwayReaction (
    PathwayWID              @wid           NOT NULL,  -- WID of a pathway
    ReactionWID             @wid           NOT NULL,  -- WID of a reaction, R2, in the pathway
    PriorReactionWID        @wid,                     -- WID, R1, of a predecessor reaction of R2
    Hypothetical            CHAR(1)        NOT NULL @fkeycomma  -- 'F' if R2 proven to exist, 'T' otherwise.
    --
    @FKEY CONSTRAINT FK_PathwayReaction1 FOREIGN KEY (PathwayWID) REFERENCES Pathway(WID) ON DELETE CASCADE,
    @FKEY CONSTRAINT FK_PathwayReaction2 FOREIGN KEY (ReactionWID) REFERENCES Reaction(WID) ON DELETE CASCADE,
    @FKEY CONSTRAINT FK_PathwayReaction3 FOREIGN KEY (PriorReactionWID) REFERENCES Reaction(WID) ON DELETE CASCADE
) @tabletype;

CREATE INDEX PR_PATHWID_REACTIONWID ON PathwayReaction(PathwayWID, ReactionWID)@index-tablespace;


-- Associates a reaction with a chemical product of that reaction.
--
CREATE TABLE Product
(
    ReactionWID             @wid           NOT NULL,  -- Warehouse identifier of the reaction that this reactant is part of.
    OtherWID                @wid           NOT NULL,  -- Reference to the chemical or protein that is the reactant.
    Coefficient             @int16         NOT NULL @fkeycomma  -- The number of molecules of this reactant used in the reaction.
    --
    @FKEY CONSTRAINT FK_Product FOREIGN KEY (ReactionWID) REFERENCES Reaction(WID) ON DELETE CASCADE
-- SD CONSTRAINT FK_Product1 FOREIGN KEY (OtherWID) REFERENCES Chemical(WID)
-- SD CONSTRAINT FK_Product2 FOREIGN KEY (OtherWID) REFERENCES Protein(WID)
) @tabletype;


-- Associates a reaction with a chemical that is consumed by the reaction.
--
CREATE TABLE Reactant
(
    ReactionWID             @wid           NOT NULL,  -- Warehouse identifier of the reaction that this reactant is part of
    OtherWID                @wid           NOT NULL,  -- Reference to the chemical or protein that is the reactant.
    Coefficient             @int16         NOT NULL @fkeycomma  -- The amount of this reactant used in the reation
    --
    @FKEY CONSTRAINT FK_Reactant FOREIGN KEY (ReactionWID) REFERENCES Reaction(WID) ON DELETE CASCADE
-- SD CONSTRAINT FK_Reactant1 FOREIGN KEY (OtherWID) REFERENCES Chemical(WID)
-- SD CONSTRAINT FK_Reactant2 FOREIGN KEY (OtherWID) REFERENCES Protein(WID)
) @tabletype;


-- Records a result of a computation of the degree of match between two sequences.
-- Sequences are either both Proteins or both Subsequences.
--
CREATE TABLE SequenceMatch
(
    QueryWID                @wid           NOT NULL,  -- WID of the Protein or Subsequence being matched
    MatchWID                @wid           NOT NULL,  -- WID of the Protein or Subsequence matched against QueryWID
    ComputationWID          @wid           NOT NULL,  -- WID of the Computation that describes the procedure used to determine the match
    EValue                  @real64,                  -- Roughly, the log-probability of this match occurring; see http://www.ncbi.nlm.nih.gov/BLAST/tutorial/Altschul-1.html
    PValue                  @real64,                  -- 1 - e^(-E), where E is EValue
    PercentIdentical        @real32,                  -- Percentage of residues in the two molecules that are identical
    PercentSimilar          @real32,                  -- Percentage of residues in the two molecules that are similar
    Rank                    @int16,                   -- Ordinal rank of Query molecule with other matches (1 is best)
    Length                  @int32,                   -- The length of the match between the two molecules
    QueryStart              @int32,                   -- Start of the matching region in Query
    QueryEnd                @int32,                   -- End of the matching region in Query
    MatchStart              @int32,                   -- Start of the matching region in Match
    MatchEnd                @int32 @fkeycomma         -- End of the matching region in Match
    --
    @FKEY CONSTRAINT FK_SequenceMatch FOREIGN KEY (ComputationWID) REFERENCES Computation(WID) ON DELETE CASCADE
-- SD CONSTRAINT FK_SequenceMatch1 FOREIGN KEY (QueryWID) REFERENCES Protein(WID)
-- SD CONSTRAINT FK_SequenceMatch2 FOREIGN KEY (MatchWID) REFERENCES Protein(WID)
-- SD CONSTRAINT FK_SequenceMatch3 FOREIGN KEY (QueryWID) REFERENCES Subsequence(WID)
-- SD CONSTRAINT FK_SequenceMatch4 FOREIGN KEY (MatchWID) REFERENCES Subsequence(WID)
) @tabletype;


-- Specifies that Subunit is a subunit of Complex.  These subunit relationships could be
-- described in multiple levels.  For example, this table can be used to describe multimeric proteins,
-- or ribosomes.
--
CREATE TABLE Subunit
(
    ComplexWID             @wid           NOT NULL,  -- Reference to the parent Protein
    SubunitWID             @wid           NOT NULL,  -- Reference to the child protein inside the parent Protein
    Coefficient            @int16 @fkeycomma         -- Number of copies of the subunit within the complex
    --
    @FKEY CONSTRAINT FK_Subunit1 FOREIGN KEY (ComplexWID) REFERENCES Protein(WID) ON DELETE CASCADE,
    @FKEY CONSTRAINT FK_Subunit2 FOREIGN KEY (SubunitWID) REFERENCES Protein(WID) ON DELETE CASCADE
) @tabletype;


-- Pathways may be arranged in a hierarchy, i.e. containment within one or
-- more superpathways, as an abstraction mechanism.
--
CREATE TABLE SuperPathway (
    SubPathwayWID           @wid           NOT NULL,            -- WID of sub-pathway
    SuperPathwayWID         @wid           NOT NULL @fkeycomma  -- WID of super-pathway
    --
    @FKEY CONSTRAINT FK_SuperPathway1 FOREIGN KEY (SubPathwayWID) REFERENCES Pathway(WID) ON DELETE CASCADE,
    @FKEY CONSTRAINT FK_SuperPathway2 FOREIGN KEY (SuperPathwayWID) REFERENCES Pathway(WID) ON DELETE CASCADE
) @tabletype;


@- -----------------------------------------------------------------------------
@- Tables that reference an untyped WID (one that could be from one of several object tables).
@- Naming convention is to use OtherWID as a column name for the untyped WID.
@- Tables are listed in alphabetical order.
@- -----------------------------------------------------------------------------

-- Link from citations to the entities described in that citation.  Enables one citation to
-- provide support for multiple entries in the warehouse.
--
CREATE TABLE CitationWIDOtherWID
(
    OtherWID               @wid            NOT NULL,
    CitationWID            @wid            NOT NULL @fkeycomma
    --
    @FKEY CONSTRAINT FK_CitationWIDOtherWID FOREIGN KEY (CitationWID) REFERENCES Citation(WID) ON DELETE CASCADE
-- SD CONSTRAINT FK_CWOW_Chemical FOREIGN KEY (OtherWID) REFERENCES Chemical(WID)
-- SD CONSTRAINT FK_CWOW_Reaction FOREIGN KEY (OtherWID) REFERENCES Reaction(WID)
-- SD CONSTRAINT FK_CWOW_Protein FOREIGN KEY (OtherWID) REFERENCES Protein(WID)
-- SD CONSTRAINT FK_CWOW_Feature FOREIGN KEY (OtherWID) REFERENCES Feature(WID)
-- SD CONSTRAINT FK_CWOW_Function FOREIGN KEY (OtherWID) REFERENCES Function(WID)
-- SD CONSTRAINT FK_CWOW_EnzymaticReaction FOREIGN KEY (OtherWID) REFERENCES EnzymaticReaction(WID)
-- SD CONSTRAINT FK_CWOW_GeneticCode FOREIGN KEY (OtherWID) REFERENCES GeneticCode(WID)
-- SD CONSTRAINT FK_CWOW_Division FOREIGN KEY (OtherWID) REFERENCES Division(WID)
-- SD CONSTRAINT FK_CWOW_Taxon FOREIGN KEY (OtherWID) REFERENCES Taxon(WID)
-- SD CONSTRAINT FK_CWOW_BioSource FOREIGN KEY (OtherWID) REFERENCES BioSource(WID)
-- SD CONSTRAINT FK_CWOW_BioSubtype FOREIGN KEY (OtherWID) REFERENCES BioSubtype(WID)
-- SD CONSTRAINT FK_CWOW_NucleicAcid FOREIGN KEY (OtherWID) REFERENCES NucleicAcid(WID)
-- SD CONSTRAINT FK_CWOW_Subsequence FOREIGN KEY (OtherWID) REFERENCES Subsequence(WID)
-- SD CONSTRAINT FK_CWOW_Gene FOREIGN KEY (OtherWID) REFERENCES Gene(WID)
-- SD CONSTRAINT FK_CWOW_Pathway FOREIGN KEY (OtherWID) REFERENCES Pathway(WID)
-- SD CONSTRAINT FK_CWOW_Term FOREIGN KEY (OtherWID) REFERENCES Term(WID)
-- SD CONSTRAINT FK_CWOW_Computation FOREIGN KEY (OtherWID) REFERENCES Computation(WID)
-- SD CONSTRAINT FK_CWOW_Citation FOREIGN KEY (OtherWID) REFERENCES Citation(WID)
-- SD CONSTRAINT FK_CWOW_PointOfContact FOREIGN KEY (OtherWID) REFERENCES PointOfContact(WID)
-- SD CONSTRAINT FK_CWOW_Archive FOREIGN KEY (OtherWID) REFERENCES Archive(WID)
-- SD CONSTRAINT FK_CWOW_Experiment FOREIGN KEY (OtherWID) REFERENCES Experiment(WID)
-- SD CONSTRAINT FK_CWOW_ExperimentData FOREIGN KEY (OtherWID) REFERENCES ExperimentData(WID)
-- SD CONSTRAINT FK_CWOW_Support FOREIGN KEY (OtherWID) REFERENCES Support(WID)
) @tabletype;


-- This table allows for arbitrary association of (possibly lengthy) comments
-- with any object in the warehouse.
-- See the Description table for a more specific type of comment.
--
CREATE TABLE CommentTable
(
    OtherWID                @wid           NOT NULL,  -- Warehouse id of an object
    Comm                    @string32                 -- Comment about the object
-- SD CONSTRAINT FK_COMMENT_Chemical FOREIGN KEY (OtherWID) REFERENCES Chemical(WID)
-- SD CONSTRAINT FK_COMMENT_Reaction FOREIGN KEY (OtherWID) REFERENCES Reaction(WID)
-- SD CONSTRAINT FK_COMMENT_Protein FOREIGN KEY (OtherWID) REFERENCES Protein(WID)
-- SD CONSTRAINT FK_COMMENT_Feature FOREIGN KEY (OtherWID) REFERENCES Feature(WID)
-- SD CONSTRAINT FK_COMMENT_Function FOREIGN KEY (OtherWID) REFERENCES Function(WID)
-- SD CONSTRAINT FK_COMMENT_EnzymaticReaction FOREIGN KEY (OtherWID) REFERENCES EnzymaticReaction(WID)
-- SD CONSTRAINT FK_COMMENT_GeneticCode FOREIGN KEY (OtherWID) REFERENCES GeneticCode(WID)
-- SD CONSTRAINT FK_COMMENT_Division FOREIGN KEY (OtherWID) REFERENCES Division(WID)
-- SD CONSTRAINT FK_COMMENT_Taxon FOREIGN KEY (OtherWID) REFERENCES Taxon(WID)
-- SD CONSTRAINT FK_COMMENT_BioSource FOREIGN KEY (OtherWID) REFERENCES BioSource(WID)
-- SD CONSTRAINT FK_COMMENT_BioSubtype FOREIGN KEY (OtherWID) REFERENCES BioSubtype(WID)
-- SD CONSTRAINT FK_COMMENT_NucleicAcid FOREIGN KEY (OtherWID) REFERENCES NucleicAcid(WID)
-- SD CONSTRAINT FK_COMMENT_Subsequence FOREIGN KEY (OtherWID) REFERENCES Subsequence(WID)
-- SD CONSTRAINT FK_COMMENT_Gene FOREIGN KEY (OtherWID) REFERENCES Gene(WID)
-- SD CONSTRAINT FK_COMMENT_Pathway FOREIGN KEY (OtherWID) REFERENCES Pathway(WID)
-- SD CONSTRAINT FK_COMMENT_Term FOREIGN KEY (OtherWID) REFERENCES Term(WID)
-- SD CONSTRAINT FK_COMMENT_Computation FOREIGN KEY (OtherWID) REFERENCES Computation(WID)
-- SD CONSTRAINT FK_COMMENT_Citation FOREIGN KEY (OtherWID) REFERENCES Citation(WID)
-- SD CONSTRAINT FK_COMMENT_PointOfContact FOREIGN KEY (OtherWID) REFERENCES PointOfContact(WID)
-- SD CONSTRAINT FK_COMMENT_Archive FOREIGN KEY (OtherWID) REFERENCES Archive(WID)
-- SD CONSTRAINT FK_COMMENT_Experiment FOREIGN KEY (OtherWID) REFERENCES Experiment(WID)
-- SD CONSTRAINT FK_COMMENT_ExperimentData FOREIGN KEY (OtherWID) REFERENCES ExperimentData(WID)
-- SD CONSTRAINT FK_COMMENT_Support FOREIGN KEY (OtherWID) REFERENCES Support(WID)
) @tabletype;


-- This table is used to define (i) links between databases; (ii) links between objects from the same dataset.
-- For case (i):
-- 	A row in this table defines a link between an object in the warehouse
-- 	(OtherWID) and an entry in another dataset that may or may not be loaded
-- 	into the warehouse. If it is not loaded, DatabaseName
--      (and XID, Type, and Version if available) will be nonnull.
-- For case (ii):
-- 	A row in this table defines a link between an object in the warehouse
-- 	(OtherWID) and an object in the same dataset for which the dataset specifies
--      an association between them not otherwise represented within the warehouse.
--	Such associations are currently (5/10/04) made between a gene described in one sequence (the root Bioseq) and
--      another GenBank entry (the reference Bisoseq) which is being referenced and describes the gene independently
--      of the first Bioseq. In such a case, CrossReference.OtherWID=Gene.WID.
-- In either case: if CrossWID is nonnull, the object linked to is
--      loaded into the warehouse; if it is null, it may or may not be loaded.
-- Note that if a loader does not know whether a referenced entry will be loaded,
-- it is free to fill in CrossWID at a later time.
@- 3.0 Changed DatasetName column to DatabaseName
@- 3.0 Added Type, Version
@- 3.0 Replaced DatasetWID with CrossWID, made XID nullable
--
CREATE TABLE CrossReference
(
    OtherWID                @wid           NOT NULL,  -- Warehouse object we are linking FROM
    CrossWID                @wid,                     -- Nonnull when the object we are linking TO resides in the warehouse
    XID                     @varchar(50),             -- Unique id used in referenced database of object we are linking TO
    Type                    @varchar(20),             -- Enumeration: Describes the types of identifiers stored in
    						      -- XID for datasets whose entries are identified with IDs
    						      -- of different types, such as 'GUID' or 'Accession'.
    						      -- See Enumeration table for further details.
    Version                 @varchar(10),             -- Further qualifies the values of identifiers stored in XID by
    						      -- storing the version number of the identifier for datasets that
    						      -- support multiple instances of the same object. For example,
    						      -- NCBI Accession Numbers are associated with a version number,
    						      -- which are REQUIRED for complete identification (w/o such,
    						      -- different records can have the same accession number, albeit
    						      -- with different version numbers)
    DatabaseName            @varchar(255)             -- The object we are linking TO resides in an external database of this name
-- SD CONSTRAINT FK_XREF_OTHER_Chemical FOREIGN KEY (OtherWID) REFERENCES Chemical(WID)
-- SD CONSTRAINT FK_XREF_OTHER_Reaction FOREIGN KEY (OtherWID) REFERENCES Reaction(WID)
-- SD CONSTRAINT FK_XREF_OTHER_Protein FOREIGN KEY (OtherWID) REFERENCES Protein(WID)
-- SD CONSTRAINT FK_XREF_OTHER_Feature FOREIGN KEY (OtherWID) REFERENCES Feature(WID)
-- SD CONSTRAINT FK_XREF_OTHER_Function FOREIGN KEY (OtherWID) REFERENCES Function(WID)
-- SD CONSTRAINT FK_XREF_OTHER_EnzymaticReaction FOREIGN KEY (OtherWID) REFERENCES EnzymaticReaction(WID)
-- SD CONSTRAINT FK_XREF_OTHER_GeneticCode FOREIGN KEY (OtherWID) REFERENCES GeneticCode(WID)
-- SD CONSTRAINT FK_XREF_OTHER_Division FOREIGN KEY (OtherWID) REFERENCES Division(WID)
-- SD CONSTRAINT FK_XREF_OTHER_Taxon FOREIGN KEY (OtherWID) REFERENCES Taxon(WID)
-- SD CONSTRAINT FK_XREF_OTHER_BioSource FOREIGN KEY (OtherWID) REFERENCES BioSource(WID)
-- SD CONSTRAINT FK_XREF_OTHER_BioSubtype FOREIGN KEY (OtherWID) REFERENCES BioSubtype(WID)
-- SD CONSTRAINT FK_XREF_OTHER_NucleicAcid FOREIGN KEY (OtherWID) REFERENCES NucleicAcid(WID)
-- SD CONSTRAINT FK_XREF_OTHER_Subsequence FOREIGN KEY (OtherWID) REFERENCES Subsequence(WID)
-- SD CONSTRAINT FK_XREF_OTHER_Gene FOREIGN KEY (OtherWID) REFERENCES Gene(WID)
-- SD CONSTRAINT FK_XREF_OTHER_Pathway FOREIGN KEY (OtherWID) REFERENCES Pathway(WID)
-- SD CONSTRAINT FK_XREF_OTHER_Term FOREIGN KEY (OtherWID) REFERENCES Term(WID)
-- SD CONSTRAINT FK_XREF_OTHER_Computation FOREIGN KEY (OtherWID) REFERENCES Computation(WID)
-- SD CONSTRAINT FK_XREF_OTHER_Citation FOREIGN KEY (OtherWID) REFERENCES Citation(WID)
-- SD CONSTRAINT FK_XREF_OTHER_PointOfContact FOREIGN KEY (OtherWID) REFERENCES PointOfContact(WID)
-- SD CONSTRAINT FK_XREF_OTHER_Archive FOREIGN KEY (OtherWID) REFERENCES Archive(WID)
-- SD CONSTRAINT FK_XREF_OTHER_Experiment FOREIGN KEY (OtherWID) REFERENCES Experiment(WID)
-- SD CONSTRAINT FK_XREF_OTHER_ExperimentData FOREIGN KEY (OtherWID) REFERENCES ExperimentData(WID)
-- SD CONSTRAINT FK_XREF_OTHER_Support FOREIGN KEY (OtherWID) REFERENCES Support(WID)
-- SD CONSTRAINT FK_XREF_CROSS_Chemical FOREIGN KEY (CrossWID) REFERENCES Chemical(WID)
-- SD CONSTRAINT FK_XREF_CROSS_Reaction FOREIGN KEY (CrossWID) REFERENCES Reaction(WID)
-- SD CONSTRAINT FK_XREF_CROSS_Protein FOREIGN KEY (CrossWID) REFERENCES Protein(WID)
-- SD CONSTRAINT FK_XREF_CROSS_Feature FOREIGN KEY (CrossWID) REFERENCES Feature(WID)
-- SD CONSTRAINT FK_XREF_CROSS_Function FOREIGN KEY (CrossWID) REFERENCES Function(WID)
-- SD CONSTRAINT FK_XREF_CROSS_EnzymaticReaction FOREIGN KEY (CrossWID) REFERENCES EnzymaticReaction(WID)
-- SD CONSTRAINT FK_XREF_CROSS_GeneticCode FOREIGN KEY (CrossWID) REFERENCES GeneticCode(WID)
-- SD CONSTRAINT FK_XREF_CROSS_Division FOREIGN KEY (CrossWID) REFERENCES Division(WID)
-- SD CONSTRAINT FK_XREF_CROSS_Taxon FOREIGN KEY (CrossWID) REFERENCES Taxon(WID)
-- SD CONSTRAINT FK_XREF_CROSS_BioSource FOREIGN KEY (CrossWID) REFERENCES BioSource(WID)
-- SD CONSTRAINT FK_XREF_CROSS_BioSubtype FOREIGN KEY (CrossWID) REFERENCES BioSubtype(WID)
-- SD CONSTRAINT FK_XREF_CROSS_NucleicAcid FOREIGN KEY (CrossWID) REFERENCES NucleicAcid(WID)
-- SD CONSTRAINT FK_XREF_CROSS_Subsequence FOREIGN KEY (CrossWID) REFERENCES Subsequence(WID)
-- SD CONSTRAINT FK_XREF_CROSS_Gene FOREIGN KEY (CrossWID) REFERENCES Gene(WID)
-- SD CONSTRAINT FK_XREF_CROSS_Pathway FOREIGN KEY (CrossWID) REFERENCES Pathway(WID)
-- SD CONSTRAINT FK_XREF_CROSS_Term FOREIGN KEY (CrossWID) REFERENCES Term(WID)
-- SD CONSTRAINT FK_XREF_CROSS_Computation FOREIGN KEY (CrossWID) REFERENCES Computation(WID)
-- SD CONSTRAINT FK_XREF_CROSS_Citation FOREIGN KEY (CrossWID) REFERENCES Citation(WID)
-- SD CONSTRAINT FK_XREF_CROSS_PointOfContact FOREIGN KEY (CrossWID) REFERENCES PointOfContact(WID)
-- SD CONSTRAINT FK_XREF_CROSS_Archive FOREIGN KEY (CrossWID) REFERENCES Archive(WID)
-- SD CONSTRAINT FK_XREF_CROSS_Experiment FOREIGN KEY (CrossWID) REFERENCES Experiment(WID)
-- SD CONSTRAINT FK_XREF_CROSS_ExperimentData FOREIGN KEY (CrossWID) REFERENCES ExperimentData(WID)
-- SD CONSTRAINT FK_XREF_CROSS_Support FOREIGN KEY (CrossWID) REFERENCES Support(WID)
) @tabletype;


-- This table contains a textual description of a warehouse object.
-- An object will not have more than one description, and the description text
-- will typically define or otherwise characterize the object.
-- See the CommentTable table for a more general type of comment.
@- @string10 chosen for length so that Comm can be indexed.
--
CREATE TABLE Description
(
    OtherWID                @wid           NOT NULL,  -- Warehouse id of an object
    TableName               @varchar(30)   NOT NULL,  -- Name of Warehouse table containing OtherWID
    Comm                    @string10                 -- Description of the object
-- SD CONSTRAINT FK_DESCRIP_Chemical FOREIGN KEY (OtherWID) REFERENCES Chemical(WID)
-- SD CONSTRAINT FK_DESCRIP_Reaction FOREIGN KEY (OtherWID) REFERENCES Reaction(WID)
-- SD CONSTRAINT FK_DESCRIP_Protein FOREIGN KEY (OtherWID) REFERENCES Protein(WID)
-- SD CONSTRAINT FK_DESCRIP_Feature FOREIGN KEY (OtherWID) REFERENCES Feature(WID)
-- SD CONSTRAINT FK_DESCRIP_Function FOREIGN KEY (OtherWID) REFERENCES Function(WID)
-- SD CONSTRAINT FK_DESCRIP_EnzymaticReaction FOREIGN KEY (OtherWID) REFERENCES EnzymaticReaction(WID)
-- SD CONSTRAINT FK_DESCRIP_GeneticCode FOREIGN KEY (OtherWID) REFERENCES GeneticCode(WID)
-- SD CONSTRAINT FK_DESCRIP_Division FOREIGN KEY (OtherWID) REFERENCES Division(WID)
-- SD CONSTRAINT FK_DESCRIP_Taxon FOREIGN KEY (OtherWID) REFERENCES Taxon(WID)
-- SD CONSTRAINT FK_DESCRIP_BioSource FOREIGN KEY (OtherWID) REFERENCES BioSource(WID)
-- SD CONSTRAINT FK_DESCRIP_BioSubtype FOREIGN KEY (OtherWID) REFERENCES BioSubtype(WID)
-- SD CONSTRAINT FK_DESCRIP_NucleicAcid FOREIGN KEY (OtherWID) REFERENCES NucleicAcid(WID)
-- SD CONSTRAINT FK_DESCRIP_Subsequence FOREIGN KEY (OtherWID) REFERENCES Subsequence(WID)
-- SD CONSTRAINT FK_DESCRIP_Gene FOREIGN KEY (OtherWID) REFERENCES Gene(WID)
-- SD CONSTRAINT FK_DESCRIP_Pathway FOREIGN KEY (OtherWID) REFERENCES Pathway(WID)
-- SD CONSTRAINT FK_DESCRIP_Term FOREIGN KEY (OtherWID) REFERENCES Term(WID)
-- SD CONSTRAINT FK_DESCRIP_Computation FOREIGN KEY (OtherWID) REFERENCES Computation(WID)
-- SD CONSTRAINT FK_DESCRIP_Citation FOREIGN KEY (OtherWID) REFERENCES Citation(WID)
-- SD CONSTRAINT FK_DESCRIP_PointOfContact FOREIGN KEY (OtherWID) REFERENCES PointOfContact(WID)
-- SD CONSTRAINT FK_DESCRIP_Archive FOREIGN KEY (OtherWID) REFERENCES Archive(WID)
-- SD CONSTRAINT FK_DESCRIP_Experiment FOREIGN KEY (OtherWID) REFERENCES Experiment(WID)
-- SD CONSTRAINT FK_DESCRIP_ExperimentData FOREIGN KEY (OtherWID) REFERENCES ExperimentData(WID)
-- SD CONSTRAINT FK_DESCRIP_Support FOREIGN KEY (OtherWID) REFERENCES Support(WID)
) @tabletype;


-- Associates a warehouse entity with the identifier(s) used for that entity in its
-- source dataset.  For example, if a protein is loaded from SwissProt into the
-- warehouse, this table can be used to store the SwissProt accession numbers for
-- the protein.
@- 3.0 Added Type, Version
--
CREATE TABLE DBID
(
    OtherWID                @wid           NOT NULL,  -- Reference to the warehouse entity uniquely identified by this entry
    XID                     @varchar(50)   NOT NULL,  -- Unique identifier used in dataset of entity
    Type                    @varchar(20),             -- Enumeration: Describes the types of identifiers stored in
    						      -- XID for datasets whose entries are identified with IDs
    						      -- of different types, such as 'GUID' or 'Accession'.
    						      -- See Enumeration table for further details.
    Version                 @varchar(10)              -- Further qualifies the values of identifiers stored in XID by
    						      -- storing the version number of the identifier for datasets that
    						      -- support multiple instances of the same object. For example,
    						      -- NCBI Accession Numbers are associated with a version number,
    						      -- which are REQUIRED for complete identification (w/o such,
    						      -- different records can have the same accession number, albeit
    						      -- with different version numbers)
-- SD CONSTRAINT FK_DBID_Chemical FOREIGN KEY (OtherWID) REFERENCES Chemical(WID)
-- SD CONSTRAINT FK_DBID_Reaction FOREIGN KEY (OtherWID) REFERENCES Reaction(WID)
-- SD CONSTRAINT FK_DBID_Protein FOREIGN KEY (OtherWID) REFERENCES Protein(WID)
-- SD CONSTRAINT FK_DBID_Feature FOREIGN KEY (OtherWID) REFERENCES Feature(WID)
-- SD CONSTRAINT FK_DBID_Function FOREIGN KEY (OtherWID) REFERENCES Function(WID)
-- SD CONSTRAINT FK_DBID_EnzymaticReaction FOREIGN KEY (OtherWID) REFERENCES EnzymaticReaction(WID)
-- SD CONSTRAINT FK_DBID_GeneticCode FOREIGN KEY (OtherWID) REFERENCES GeneticCode(WID)
-- SD CONSTRAINT FK_DBID_Division FOREIGN KEY (OtherWID) REFERENCES Division(WID)
-- SD CONSTRAINT FK_DBID_Taxon FOREIGN KEY (OtherWID) REFERENCES Taxon(WID)
-- SD CONSTRAINT FK_DBID_BioSource FOREIGN KEY (OtherWID) REFERENCES BioSource(WID)
-- SD CONSTRAINT FK_DBID_BioSubtype FOREIGN KEY (OtherWID) REFERENCES BioSubtype(WID)
-- SD CONSTRAINT FK_DBID_NucleicAcid FOREIGN KEY (OtherWID) REFERENCES NucleicAcid(WID)
-- SD CONSTRAINT FK_DBID_Subsequence FOREIGN KEY (OtherWID) REFERENCES Subsequence(WID)
-- SD CONSTRAINT FK_DBID_Gene FOREIGN KEY (OtherWID) REFERENCES Gene(WID)
-- SD CONSTRAINT FK_DBID_Pathway FOREIGN KEY (OtherWID) REFERENCES Pathway(WID)
-- SD CONSTRAINT FK_DBID_Term FOREIGN KEY (OtherWID) REFERENCES Term(WID)
-- SD CONSTRAINT FK_DBID_Computation FOREIGN KEY (OtherWID) REFERENCES Computation(WID)
-- SD CONSTRAINT FK_DBID_Citation FOREIGN KEY (OtherWID) REFERENCES Citation(WID)
-- SD CONSTRAINT FK_DBID_PointOfContact FOREIGN KEY (OtherWID) REFERENCES PointOfContact(WID)
-- SD CONSTRAINT FK_DBID_Archive FOREIGN KEY (OtherWID) REFERENCES Archive(WID)
-- SD CONSTRAINT FK_DBID_Experiment FOREIGN KEY (OtherWID) REFERENCES Experiment(WID)
-- SD CONSTRAINT FK_DBID_ExperimentData FOREIGN KEY (OtherWID) REFERENCES ExperimentData(WID)
-- SD CONSTRAINT FK_DBID_Support FOREIGN KEY (OtherWID) REFERENCES Support(WID)
) @tabletype;

CREATE INDEX DBID_XID_OTHERWID ON DBID(XID, OTHERWID) @index-tablespace ;
CREATE INDEX DBID_OTHERWID ON DBID(OTHERWID) @index-tablespace ;


-- Defines one or more synonyms for a warehouse entity such as a protein, a
-- gene, a small molecule, or a pathway.
--
CREATE TABLE SynonymTable
(
    OtherWID                @wid           NOT NULL,  -- Warehouse ID of an entity
    Syn                     @varchar(255)  NOT NULL   -- Another name for the entity
-- SD CONSTRAINT FK_SYNONYM_Chemical FOREIGN KEY (OtherWID) REFERENCES Chemical(WID)
-- SD CONSTRAINT FK_SYNONYM_Reaction FOREIGN KEY (OtherWID) REFERENCES Reaction(WID)
-- SD CONSTRAINT FK_SYNONYM_Protein FOREIGN KEY (OtherWID) REFERENCES Protein(WID)
-- SD CONSTRAINT FK_SYNONYM_Feature FOREIGN KEY (OtherWID) REFERENCES Feature(WID)
-- SD CONSTRAINT FK_SYNONYM_Function FOREIGN KEY (OtherWID) REFERENCES Function(WID)
-- SD CONSTRAINT FK_SYNONYM_EnzymaticReaction FOREIGN KEY (OtherWID) REFERENCES EnzymaticReaction(WID)
-- SD CONSTRAINT FK_SYNONYM_GeneticCode FOREIGN KEY (OtherWID) REFERENCES GeneticCode(WID)
-- SD CONSTRAINT FK_SYNONYM_Division FOREIGN KEY (OtherWID) REFERENCES Division(WID)
-- SD CONSTRAINT FK_SYNONYM_Taxon FOREIGN KEY (OtherWID) REFERENCES Taxon(WID)
-- SD CONSTRAINT FK_SYNONYM_BioSource FOREIGN KEY (OtherWID) REFERENCES BioSource(WID)
-- SD CONSTRAINT FK_SYNONYM_BioSubtype FOREIGN KEY (OtherWID) REFERENCES BioSubtype(WID)
-- SD CONSTRAINT FK_SYNONYM_NucleicAcid FOREIGN KEY (OtherWID) REFERENCES NucleicAcid(WID)
-- SD CONSTRAINT FK_SYNONYM_Subsequence FOREIGN KEY (OtherWID) REFERENCES Subsequence(WID)
-- SD CONSTRAINT FK_SYNONYM_Gene FOREIGN KEY (OtherWID) REFERENCES Gene(WID)
-- SD CONSTRAINT FK_SYNONYM_Pathway FOREIGN KEY (OtherWID) REFERENCES Pathway(WID)
-- SD CONSTRAINT FK_SYNONYM_Term FOREIGN KEY (OtherWID) REFERENCES Term(WID)
-- SD CONSTRAINT FK_SYNONYM_Computation FOREIGN KEY (OtherWID) REFERENCES Computation(WID)
-- SD CONSTRAINT FK_SYNONYM_Citation FOREIGN KEY (OtherWID) REFERENCES Citation(WID)
-- SD CONSTRAINT FK_SYNONYM_PointOfContact FOREIGN KEY (OtherWID) REFERENCES PointOfContact(WID)
-- SD CONSTRAINT FK_SYNONYM_Archive FOREIGN KEY (OtherWID) REFERENCES Archive(WID)
-- SD CONSTRAINT FK_SYNONYM_Experiment FOREIGN KEY (OtherWID) REFERENCES Experiment(WID)
-- SD CONSTRAINT FK_SYNONYM_ExperimentData FOREIGN KEY (OtherWID) REFERENCES ExperimentData(WID)
-- SD CONSTRAINT FK_SYNONYM_Support FOREIGN KEY (OtherWID) REFERENCES Support(WID)
) @tabletype;

CREATE INDEX SYNONYM_OTHERWID_SYN ON SynonymTable( OTHERWID , SYN) @index-tablespace;


-- This table captures meta-data that does not have an interpretation in
-- the warehouse semantics, but is `hints' to various tools that may
-- operate on, or build pictorial representations of, core elements of the
-- schema.  For example, it may give hints to a particular pathway viewing
-- tool on how to layout a pathway.
--
CREATE TABLE ToolAdvice
(
    OtherWID                @wid           NOT NULL,  -- The entity to which this advice applies
    ToolName                @varchar(50)   NOT NULL,  -- The name of the tool
    Advice                  @string32                 -- The advice
-- SD CONSTRAINT FK_TOOL_Chemical FOREIGN KEY (OtherWID) REFERENCES Chemical(WID)
-- SD CONSTRAINT FK_TOOL_Reaction FOREIGN KEY (OtherWID) REFERENCES Reaction(WID)
-- SD CONSTRAINT FK_TOOL_Protein FOREIGN KEY (OtherWID) REFERENCES Protein(WID)
-- SD CONSTRAINT FK_TOOL_Feature FOREIGN KEY (OtherWID) REFERENCES Feature(WID)
-- SD CONSTRAINT FK_TOOL_Function FOREIGN KEY (OtherWID) REFERENCES Function(WID)
-- SD CONSTRAINT FK_TOOL_EnzymaticReaction FOREIGN KEY (OtherWID) REFERENCES EnzymaticReaction(WID)
-- SD CONSTRAINT FK_TOOL_GeneticCode FOREIGN KEY (OtherWID) REFERENCES GeneticCode(WID)
-- SD CONSTRAINT FK_TOOL_Division FOREIGN KEY (OtherWID) REFERENCES Division(WID)
-- SD CONSTRAINT FK_TOOL_Taxon FOREIGN KEY (OtherWID) REFERENCES Taxon(WID)
-- SD CONSTRAINT FK_TOOL_BioSource FOREIGN KEY (OtherWID) REFERENCES BioSource(WID)
-- SD CONSTRAINT FK_TOOL_BioSubtype FOREIGN KEY (OtherWID) REFERENCES BioSubtype(WID)
-- SD CONSTRAINT FK_TOOL_NucleicAcid FOREIGN KEY (OtherWID) REFERENCES NucleicAcid(WID)
-- SD CONSTRAINT FK_TOOL_Subsequence FOREIGN KEY (OtherWID) REFERENCES Subsequence(WID)
-- SD CONSTRAINT FK_TOOL_Gene FOREIGN KEY (OtherWID) REFERENCES Gene(WID)
-- SD CONSTRAINT FK_TOOL_Pathway FOREIGN KEY (OtherWID) REFERENCES Pathway(WID)
-- SD CONSTRAINT FK_TOOL_Term FOREIGN KEY (OtherWID) REFERENCES Term(WID)
-- SD CONSTRAINT FK_TOOL_Computation FOREIGN KEY (OtherWID) REFERENCES Computation(WID)
-- SD CONSTRAINT FK_TOOL_Citation FOREIGN KEY (OtherWID) REFERENCES Citation(WID)
-- SD CONSTRAINT FK_TOOL_PointOfContact FOREIGN KEY (OtherWID) REFERENCES PointOfContact(WID)
-- SD CONSTRAINT FK_TOOL_Archive FOREIGN KEY (OtherWID) REFERENCES Archive(WID)
-- SD CONSTRAINT FK_TOOL_Experiment FOREIGN KEY (OtherWID) REFERENCES Experiment(WID)
-- SD CONSTRAINT FK_TOOL_ExperimentData FOREIGN KEY (OtherWID) REFERENCES ExperimentData(WID)
-- SD CONSTRAINT FK_TOOL_Support FOREIGN KEY (OtherWID) REFERENCES Support(WID)
) @tabletype;


@- -----------------------------------------------------------------------------
@- Tables that (only) link WIDs from two object tables.
@- These tables implement many-many relations between Warehouse objects.
@- Tables are listed in alphabetical order.
@- Naming convention is <table1>WID<table2>WID
@- -----------------------------------------------------------------------------

-- Linking table which links BioSource and BioSubtype
@- Created by YP 4/27/04
@- Added Version 3.0
--
CREATE TABLE BioSourceWIDBioSubtypeWID
(
    BioSourceWID               @wid           NOT NULL,          -- Links to the BioSource associated with this object.
    BioSubtypeWID              @wid           NOT NULL @fkeycomma  -- Links to the BioSubtype associated with this object.
    --
    @FKEY CONSTRAINT FK_BioSourceWIDBioSubtypeWID1 FOREIGN KEY (BioSourceWID) REFERENCES BioSource(WID) ON DELETE CASCADE,
    @FKEY CONSTRAINT FK_BioSourceWIDBioSubtypeWID2 FOREIGN KEY (BioSubtypeWID) REFERENCES BioSubtype(WID) ON DELETE CASCADE
) @tabletype;


-- Associates a gene with those species, strains, tissues, etc, from which it was derived.
--
CREATE TABLE BioSourceWIDGeneWID
(
    BioSourceWID            @wid           NOT NULL,  -- Reference to the BioSource that has this gene.
    GeneWID                 @wid           NOT NULL @fkeycomma  -- Reference to the Gene that is present in the organism.
    --
    @FKEY CONSTRAINT FK_BioSourceWIDGeneWID1 FOREIGN KEY (BioSourceWID) REFERENCES BioSource(WID) ON DELETE CASCADE,
    @FKEY CONSTRAINT FK_BioSourceWIDGeneWID2 FOREIGN KEY (GeneWID) REFERENCES Gene(WID) ON DELETE CASCADE
) @tabletype;


-- Associates a protein with those species, strains, tissues, etc, from which it was derived.
--
CREATE TABLE BioSourceWIDProteinWID
(
    BioSourceWID            @wid           NOT NULL,  -- Reference to the BioSource that has this protein.
    ProteinWID              @wid           NOT NULL @fkeycomma  -- Reference to the Protein that is present in the organism.
    --
    @FKEY CONSTRAINT FK_BioSourceWIDProteinWID1 FOREIGN KEY (BioSourceWID) REFERENCES BioSource(WID) ON DELETE CASCADE,
    @FKEY CONSTRAINT FK_BioSourceWIDProteinWID2 FOREIGN KEY (ProteinWID) REFERENCES Protein(WID) ON DELETE CASCADE
) @tabletype;


-- Associates a gene with its nucleic acid product(s).
-- Note that the nucleic acid (ie. replicon) containing the gene is referenced by Gene.NucleicAcidWID,
-- not in this table.
--
CREATE TABLE GeneWIDNucleicAcidWID
(
    GeneWID                 @wid           NOT NULL,  -- Reference to the Gene that produces this nucleic acid.
    NucleicAcidWID          @wid           NOT NULL @fkeycomma  -- Reference to the nucleic acid that has this gene.
    --
    @FKEY CONSTRAINT FK_GeneWIDNucleicAcidWID1 FOREIGN KEY (GeneWID) REFERENCES Gene(WID) ON DELETE CASCADE,
    @FKEY CONSTRAINT FK_GeneWIDNucleicAcidWID2 FOREIGN KEY (NucleicAcidWID) REFERENCES NucleicAcid(WID) ON DELETE CASCADE
) @tabletype;


-- Associates a gene with its protein product(s).
--
CREATE TABLE GeneWIDProteinWID
(
    GeneWID                 @wid           NOT NULL,  -- Reference to the Gene that produces this protein.
    ProteinWID              @wid           NOT NULL @fkeycomma  -- Reference to the protein that has this gene.
    --
    @FKEY CONSTRAINT FK_GeneWIDProteinWID1 FOREIGN KEY (GeneWID) REFERENCES Gene(WID) ON DELETE CASCADE,
    @FKEY CONSTRAINT FK_GeneWIDProteinWID2 FOREIGN KEY (ProteinWID) REFERENCES Protein(WID) ON DELETE CASCADE
) @tabletype;


-- Associates a non-enzymatic function with a protein that has that function.
--
CREATE TABLE ProteinWIDFunctionWID
(
    ProteinWID              @wid           NOT NULL,  -- Reference to the protein that has this function.
    FunctionWID             @wid           NOT NULL @fkeycomma  -- Reference to the function for this protein.
    --
    @FKEY CONSTRAINT FK_ProteinWIDFunctionWID2 FOREIGN KEY (ProteinWID) REFERENCES Protein(WID) ON DELETE CASCADE,
    @FKEY CONSTRAINT FK_ProteinWIDFunctionWID3 FOREIGN KEY (FunctionWID) REFERENCES Function(WID) ON DELETE CASCADE
) @tabletype;


-- Defines a parent/child relationship between two terms.
--
CREATE TABLE TermWIDParentWID
(
    TermWID                 @wid           NOT NULL,  -- Reference to a term.
    ParentWID               @wid           NOT NULL @fkeycomma  -- Reference to a parent/owner of the term.
    --
    @FKEY CONSTRAINT FK_TermWIDParentWID1 FOREIGN KEY (TermWID) REFERENCES Term(WID) ON DELETE CASCADE,
    @FKEY CONSTRAINT FK_TermWIDParentWID2 FOREIGN KEY (ParentWID) REFERENCES Term(WID) ON DELETE CASCADE
) @tabletype;


commit;
