# Supplementary material for: BioWarehouse: a bioinformatics database warehouse toolkit
Source: BMC Bioinformatics. 2006 Mar 23;7:170. doi: 10.1186/1471-2105-7-170 (PMC1444936; doi:10.1186/1471-2105-7-170)
Supplement: Additional file 3 — Additional Queries and Timings; Additional example queries to Bio Warehouse and the time they required to execute. [file 1471-2105-7-170-S3.txt]

Additional File 3

Examples of BioWarehouse queries,
Results, and  Elapsed Time.  All queries were run against an
Oracle BioWarehouse instance running on a 2x2.66 GHz Pentium 4 processor
machine with 2 GB of memory.

Queries were executed using a Common Lisp interpreter with an ODBC driver.
Results are shown in list form.


-----------------------------------------------------------------------------
Query warehouse for the datasets it contains:

 0[1]: (ISSUE-SQL "select name,wid,loaddate,version from DataSet")
 0[1]: returned
         (("CMR" "4" "2004-09-29 21:36:01" "2004-05-28/primary")
          ("NCBI Taxonomy" "2" "2004-09-29 20:00:18" "2004-08-23")
	  ("KEGG" "62" "2004-11-02 13:03:31" "32.0")
          ("Enzyme" "3" "2004-09-29 00:00:00" "35.0")
	  ("Swiss-Prot" "6" "2004-09-30 08:49:57" NIL)
          ("AgroCyc" "7" "2004-09-30 15:15:52" "8.5")
	  ("BsubCyc" "8" "2004-09-30 15:20:26" "8.5")
          ("CauloCyc" "9" "2004-09-30 15:23:18" "8.5")
	  ("CtraCyc" "10" "2004-09-30 15:25:53" "8.5")
          ("EcoCyc" "11" "2004-09-30 15:26:16" "8.5")
	  ("Ecoo157Cyc" "12" "2004-09-30 15:29:00" "8.5")
          ("HinCyc" "13" "2004-09-30 15:33:27" "8.5")
	  ("HpyCyc" "14" "2004-09-30 15:34:14" "8.5")
          ("HumanCyc" "15" "2004-09-30 15:34:57" "8.5")
	  ("MetaCyc" "16" "2004-09-30 15:49:02" "8.5")
          ("MpneuCyc" "17" "2004-09-30 15:52:50" "8.5")
	  ("MtbcdcCyc" "18" "2004-09-30 15:53:06" "8.5")
          ("MtbrvCyc" "19" "2004-09-30 15:56:03" "8.5")
	  ("ShigellaCyc" "20" "2004-09-30 15:58:47" "8.5")
          ("TpalCyc" "21" "2004-09-30 16:01:49" "8.5")
	  ("VchoCyc" "22" "2004-09-30 16:02:13" "8.5"))
         ("NAME" "WID" "LOADDATE" "VERSION"))

; real time  143 msec

Table sizes:

DataSet                                32 rows
-----------------------------------------------------------------------------
Query Swiss-Prot for a named protein as well as the organisms it occurs in:

 0[1]: (ISSUE-SQL "select distinct Protein.Name, BioSource.Name
from Protein, BioSource, BioSourceWIDProteinWID
where Protein.name = 'Zyxin'
and ProteinWID = Protein.WID
and BioSourceWID = BioSource.WID
and Protein.DataSetWID = (select WID from DataSet where Name = 'Swiss-Prot')")

 0[1]: returned
         (("Zyxin" "Chicken")
          ("Zyxin" "Gallus gallus")
          ("Zyxin" "Homo sapiens")
          ("Zyxin" "Human")
          ("Zyxin" "Mouse")
          ("Zyxin" "Mus musculus"))
          ("NAME" "NAME"))

; real time  305 msec

Table sizes:

DataSet                                32 rows
BioSource                         1351345 rows
Protein                           1694037 rows
BioSourceWIDProteinWID            7251622 rows

-----------------------------------------------------------------------------
Count the number of reactions mentioned in pathways for H.pylori [BioCyc]:

 0[1]: (ISSUE-SQL "select count (Reaction.wid)
from Reaction, Pathway, PathwayReaction, BioSource
where PathwayReaction.reactionwid = Reaction.wid
and PathwayReaction.pathwaywid = Pathway.wid
and Pathway.biosourcewid = BioSource.wid
and BioSource.name = 'Helicobacter pylori'
and BioSource.DataSetWID=70
" :TYPES (:INT))
 0[1]: returned ((606)) ("COUNT(REACTION.WID)")

; real time  152 msec

Table sizes:

DataSet                                32 rows
BioSource                         1351345 rows
Reaction                            27770 rows
Pathway                             21625 rows
PathwayReaction                    136694 rows
-----------------------------------------------------------------------------
Count the number of reactions mentioned in pathways for H.pylori [KEGG]:

 0[1]: (ISSUE-SQL "select count (Reaction.wid)
from Reaction, Pathway, PathwayReaction, BioSource
where PathwayReaction.reactionwid = Reaction.wid
and PathwayReaction.pathwaywid = Pathway.wid
and Pathway.biosourcewid = BioSource.wid
and BioSource.name = 'H.pylori'
and BioSource.DataSetWID=81
" :TYPES (:INT))
 0[1]: returned ((438)) ("COUNT(REACTION.WID)")

; real time  1,773 msec

Table sizes:

DataSet                                32 rows
BioSource                         1351345 rows
Reaction                            27770 rows
Pathway                             21625 rows
PathwayReaction                    136694 rows
-----------------------------------------------------------------------------
Identify the EC numbers for B.subtilis shared by all pathways of
KEGG and BsubCyc:

 0[1]: (ISSUE-SQL "(select distinct Reaction.ecnumber
from Reaction, Pathway, PathwayReaction, BioSource
where Reaction.wid = pathwayReaction.reactionwid
and Pathway.wid = PathwayReaction.pathwaywid
and Pathway.datasetwid = 8
and Pathway.biosourcewid = BioSource.wid
and BioSource.name = 'Bacillus subtilis')
intersect (select distinct Reaction.ecnumber
from Reaction, Pathway, PathwayReaction, BioSource
where Reaction.wid = PathwayReaction.reactionwid
and Pathway.wid = PathwayReaction.pathwaywid
and Pathway.datasetwid = 62
and Pathway.BioSourcewid = BioSource.wid
and BioSource.name = 'B.subtilis')")
 0[1]: returned
(("1.1.1.100") ("1.1.1.103") ("1.1.1.158") ("1.1.1.169") ("1.1.1.17")
 ("1.1.1.205") ("1.1.1.22") ("1.1.1.23") ("1.1.1.25") ("1.1.1.3") ("1.1.1.35")
 ("1.1.1.37") ("1.1.1.38") ("1.1.1.40") ("1.1.1.42") ("1.1.1.44") ("1.1.1.49")
 ("1.1.1.58") ("1.1.1.85") ("1.1.1.86") ("1.1.1.94") ("1.1.1.95") ("1.1.99.5")
 ("1.11.1.6") ("1.2.1.11") ("1.2.1.12") ("1.2.1.16") ("1.2.1.2") ("1.2.1.38")
 ("1.2.1.41") ("1.2.1.8") ("1.3.1.12") ("1.3.1.26") ("1.3.1.28") ("1.3.1.9")
 ("1.3.3.1") ("1.3.3.4") ("1.3.99.1") ("1.5.1.12") ("1.5.1.2") ("1.5.1.3")
 ("1.5.1.5") ("1.8.1.2") ("2.1.1.10") ("2.1.1.14") ("2.1.1.45") ("2.1.2.1")
 ("2.1.2.11") ("2.1.2.2") ("2.1.2.3") ("2.1.3.2") ("2.1.3.3") ("2.2.1.1")
 ("2.2.1.2") ("2.3.1.1") ("2.3.1.117") ("2.3.1.16") ("2.3.1.29") ("2.3.1.30")
 ("2.3.1.39") ("2.3.1.41") ("2.3.1.46") ("2.3.1.47") ("2.3.1.8") ("2.3.1.9")
 ("2.4.1.21") ("2.4.2.10") ("2.4.2.11") ("2.4.2.17") ("2.4.2.18") ("2.4.2.19")
 ("2.4.2.7") ("2.4.2.9") ("2.5.1.10") ("2.5.1.15") ("2.5.1.16") ("2.5.1.19")
 ("2.5.1.3") ("2.5.1.6") ("2.5.1.7") ("2.5.1.9") ("2.6.1.1") ("2.6.1.11")
 ("2.6.1.16") ("2.6.1.17") ("2.6.1.19") ("2.6.1.42") ("2.6.1.52") ("2.6.1.62")
 ("2.6.1.9") ("2.7.1.11") ("2.7.1.15") ("2.7.1.16") ("2.7.1.17") ("2.7.1.2")
 ("2.7.1.21") ("2.7.1.23") ("2.7.1.24") ("2.7.1.25") ("2.7.1.26") ("2.7.1.30")
 ("2.7.1.40") ("2.7.1.45") ("2.7.1.48") ("2.7.1.5") ("2.7.1.50") ("2.7.1.71")
 ("2.7.2.1") ("2.7.2.11") ("2.7.2.3") ("2.7.2.4") ("2.7.2.8") ("2.7.4.14")
 ("2.7.4.16") ("2.7.4.3") ("2.7.4.7") ("2.7.4.8") ("2.7.4.9") ("2.7.6.1")
 ("2.7.6.3") ("2.7.7.18") ("2.7.7.2") ("2.7.7.23") ("2.7.7.27") ("2.7.7.3")
 ("2.7.7.4") ("2.7.7.41") ("2.7.7.9") ("2.7.8.5") ("2.7.8.8") ("2.7.9.2")
 ("2.8.1.6") ("2.8.3.5") ("3.1.3.11") ("3.1.3.15") ("3.1.3.3") ("3.2.1.93")
 ("3.3.2.1") ("3.5.1.10") ("3.5.1.16") ("3.5.1.18") ("3.5.1.25") ("3.5.2.3")
 ("3.5.2.7") ("3.5.3.11") ("3.5.3.8") ("3.5.4.10") ("3.5.4.16") ("3.5.4.19")
 ("3.5.4.25") ("3.5.4.5") ("3.5.4.9") ("3.6.1.23") ("3.6.1.31") ("4.1.1.11")
 ("4.1.1.19") ("4.1.1.20") ("4.1.1.23") ("4.1.1.36") ("4.1.1.37") ("4.1.1.48")
 ("4.1.1.49") ("4.1.1.50") ("4.1.1.65") ("4.1.1.71") ("4.1.2.13") ("4.1.2.14")
 ("4.1.2.25") ("4.1.2.4") ("4.1.3.27") ("4.1.3.36") ("4.2.1.10") ("4.2.1.11")
 ("4.2.1.17") ("4.2.1.19") ("4.2.1.2") ("4.2.1.24") ("4.2.1.3") ("4.2.1.33")
 ("4.2.1.40") ("4.2.1.46") ("4.2.1.49") ("4.2.1.51") ("4.2.1.52") ("4.2.1.7")
 ("4.2.1.75") ("4.2.1.8") ("4.2.1.9") ("4.3.2.1") ("4.3.2.2") ("4.4.1.1")
 ("4.4.1.8") ("4.99.1.1") ("5.1.1.1") ("5.1.1.3") ("5.1.1.7") ("5.1.3.2")
 ("5.1.3.4") ("5.3.1.1") ("5.3.1.12") ("5.3.1.14") ("5.3.1.16") ("5.3.1.24")
 ("5.3.1.4") ("5.3.1.5") ("5.3.1.6") ("5.3.1.8") ("5.3.1.9") ("5.4.2.1")
 ("5.4.2.2") ("5.4.2.7") ("5.4.2.8") ("5.4.3.8") ("5.4.99.5") ("6.1.1.17")
 ("6.2.1.26") ("6.2.1.3") ("6.2.1.5") ("6.3.1.2") ("6.3.2.1") ("6.3.2.13")
 ("6.3.2.17") ("6.3.2.4") ("6.3.2.5") ("6.3.2.6") ("6.3.2.8") ("6.3.2.9")
 ("6.3.3.1") ("6.3.3.3") ("6.3.4.13") ("6.3.4.14") ("6.3.4.2") ("6.3.4.4")
 ("6.3.4.5") ("6.3.5.1") ("6.3.5.2") ("6.3.5.3") ("6.3.5.4") ("6.3.5.5")
 ("6.4.1.2"))
         ("ECNUMBER")

; real time  741 msec

Table sizes:

DataSet                                32 rows
BioSource                         1351345 rows
Reaction                            27770 rows
Pathway                             21625 rows
PathwayReaction                    136694 rows
-----------------------------------------------------------------------------
Query the entire warehouse for a wildcarded protein name:

 0[1]: (ISSUE-SQL
          "select Protein.Name, AASequence
from Protein, SynonymTable
where Protein.WID=SynonymTable.OtherWID
and (syn like '%Isocitrate dehydrogenase%'
 or Protein.Name like '%Isocitrate dehydrogenase%')")

 0[1]: returned
(("Isocitrate dehydrogenase [NADP] (Oxalosuccinatedecarboxylase)
     (IDH) (NADP+-specific ICDH) (IDP)"
           "MLPKGTIRNILIGNIFREPLVIANVSLLVLSWAKKIVMVNQNFW")
 ("Isocitrate dehydrogenase (NAD+)" NIL)
 ("Isocitrate dehydrogenase (NAD+)" NIL)
 ("Isocitrate dehydrogenase [NAD] subunit alpha, mitochondrial" "AIEVQTVTLIPGD")
 ("Isocitrate dehydrogenase [NAD] subunit alpha, mitochondrial" "AIEVQTVTLIPGD")
 ("Isocitrate dehydrogenase [NAD] subunit alpha, mitochondrial" "AIEVQTVTLIPGD")
 ("Isocitrate dehydrogenase"
           "MPKFEKLNLPKEGELITFNQGKPNVPNNPIVPYIRGDGTGVDIWPATQLVLDEAIKKSYGDERKINW
 FKVYAGDEACEIYGTYNYLPQDTIEAIRHFGVAIKGPLTTPIGGGIRSLNVALRQIFDLYSCVRPCKYYSGTPSPHKN
 PQNLDVIVYRENTEDIYMGIEWEADDHTCIDLINHLNNVVIPNSKNLKNRSIPDGSGIGIKPVSKLGSQRHIRKAIEH
 AKRLSGNKKHVTLVHKGNIMKYTEGAFRDWGYELAVNEFRADCITERESWILDNIHKNPEITIENNARKIEPGYDKLT
 SNKKAFICEEIKEVIASISNSHGNNKWEELIMVDDRIADSIFQQIQTRPQEYSILATLNLNGDYVSDAAAAIVGGLGM
 APGANIGDNSAIFEATHGTAPKHAGLNKINPGSVILSGVMMLEYFGWNEAAKLVTSGISKAIEEKKVTYDLARLMEPK
 VAPLSCSGFAEAIISNF")

<remainder of results omitted - 395 proteins found> )

; real time  131,126 msec (00:02:11.126)

Table sizes:

DataSet                                32 rows
Protein                           1694037 rows
SynonymTable                      2561710 rows
